# Supplementary material for: Circulating SPINT1 is a biomarker of pregnancies with poor placental function and fetal growth restriction
Source: Nat Commun. 2020 May 15;11:2411. doi: 10.1038/s41467-020-16346-x (PMC7228948; doi:10.1038/s41467-020-16346-x)
Supplement: Supplementary file 4 — Source Data [file 41467_2020_16346_MOESM4_ESM.xlsx]

## Sheet: Figure 1
1a,b) SPINT1 cohort 1			1c,d) SPINT1 cohort 2			1e,f) PlGF MoM cohort 2			1h) SPINT1 28wks			1i) SPINT1 across gestation
controls	SGA		Control	SGA		Control	SGA		controls	SGA		FLAG ID	28wks	36wks	SGA in green
152.864	97.8243		109.78	78.366		0.29801	0.039247		307.347	116.914		A005	116914	191649
151.773	103.067		145.23	70.0901		0.685666	0.311361		150.572	102.693		A015	102693	203445
428.069	132.517		112.935	104.705		0.177461	0.16145		101.409	142.574		A022	142574	157652
95.786	130.897		116.796	81.2681		2.48038	0.643845		146.597	83.7539		A039	83753.9	109868
236.483	104.061		66.0803	136.589		0.70808	0.096492		109.647	88.6513		A071	88651.4	106055
289.327	154.307		195.702	85.7236		0.670152	0.407959		122.78	124.066		A117	124066	241897
190.557	319.197		85.5931	164.647		0.211786	0.770658		77.9022	98.5404		A127	82537.9	108588
204.46	105.128		90.3879	81.5872		0.48769	0.648238		83.7539	131.828		A136	98540.4	140245
240.755	53.1546		289.749	148.258		0.467193	0.483305		162.747	62.041		A137	131828	262071
191.06	160.919		96.0849	43.0752		0.159812	0.431045		102.478	79.4098		A138	62041	88125
182.834	309.625		163.828	67.1913		0.455954	0.212378		148.309	114.767		A150	79409.8	128435
213.763	80.3414		112.085	99.3553		0.316627	1.26731		79.8124	80.3161		A161	114767	283320
145.723	106.19		136.088	123.931		0.499494	0.306501		117.596	52.2949		A170	80316.1	127788
107.379	138.254		176.266	123.649		0.265363	1.08991		104.738	58.1427		A174	52294.9	114621
269.261	111.11		196.58	87.1976		0.962226	1.05565		88.9594	74.4968		A185	58142.7	138254
130.864	262.071		84.0934	96.2737		0.300742	1.84903		163.033	66.4239		A190	74496.8	104061
137.645	140.245		118.705	81.5436		0.388196	0.196256		107.781	51.3795		A206	66423.9	97824.3
135.827	169.056			89.2307		0.386509	0.326543		146.073	73.1983		A208	51379.5	101732
306.762	171.796		175.754	134.35		0.350851	1.05984		124.888	68.8129		A216	73198.3	108522
188.445	130.864		158.074	56.2108		0.904216	1.61057		118.738	84.4647		A223	68812.9	53154.6
393.044	184.023		158.585	96.9229		0.171568	2.05059		100.024	93.4034		A242	84464.7	130864
181.209	103.156		78.0561	154.751		0.192378	0.229174		96.3286	106.255		A250	93403.4	158816
403.019	104.764		117.884	101.307		0.461383	1.8027		146.859	233.536		A264	106255	146140
209.973	188.88		86.3692	145.398		0.517032	0.271197		75.5969	85.3802		A269	233536	319197
134.556	74.0672		113.977	204.277		0.486678	0.239224		193.577	114.205		A281	85380.2	158597
220.3	101.732		103.931	137.185		1.55987	1.05194		111.415	93.6976		A376	114205	224504
135.62	92.5017		143.319	74.8835		0.352369	1.86209		116.46	96.6543		A380	93697.6	84016.8
260.283	327.321		170.252	145.882		0.160776	0.339966		126.78	120.631		A409	88587.9	192328
122.739	224.27		117.331	116.091		4.94435	0.228702		138.381	94.8917		A419	96654.3	174822
205.85	180.776		130.987	133.269		1.59089	0.459022		152.727	111.599		A423	120631	132517
184.178	112.508		101.42	98.4277		0.49747	1.00405		103.767	125.21		A471	94891.7	175487
152.742	247.803		147.84	90.2332		0.598314	1.03584		105.821	72.5014		A532	111598	189099
171.146	203.445		86.2453	156.508		0.729511	0.783072		158.366	295.127		A594	125210	167895
151.476	422.549		92.5807	101.033		1.01686	3.63238		82.3356	108.837		A629	72501.4	103067
134.709	109.868		98.2905	214.443		0.375759	0.866105		79.4098	84.6422		A683	295127	334827
108.907	175.487		96.6388	104.838		2.36482	1.55615		157.669	90.3846		A692	108837	176172
190.255	179.259		107.953	127.578		1.13912	0.099663		150.572	104.606		A695	84642.1	130897
250.221	106.055		199.204	65.0308		0.998314	0.275919		123.247	90.463		A697	90384.6	125831
223.839	73.3815		106.153	84.5173		0.484508	0.821385		148.972	142.758		A713	104606	224270
210.457	108.588		120.811	92.5902		0.801033	2.00425		121.85	168.865		A716	140942	135711
122.433	85.1463		138.244	101.636		0.296962	0.262151		158.506	95.0514		A735	70922.3	112508
174.904	167.895		104.319	126.818		4.05832	1.00405		133.171	98.5932		A753	90463	111110
226.729	201.183		133.863	111.573		0.669198	1.18145		88.8567	197.099		A762	142758	216108
	144.46		144.085	165.675		0.576853	0.472053		150.171	86.6475		A778	168865	327321
91.8811	202.77		90.303	74.335		2.03159	1.29921		67.0211	98.0259		A781	95051.4	95960.6
231.705	88.125		136.37	157.103		0.787971	3.15413		115.739	68.0554		A788	98593.2	184023
386.38	271.303		150.67	171.408		0.90887	1.64642		103.522	68.3215		A792	197099	309625
	153.049		117.28	81.1721		1.47084	0.402024		87.3446	62.6648		A805	86647.5	188880
158.791	158.597		127.841	252.566		0.634265	1.03736		92.1935	98.7504		A840	98025.9	144460
163.453	158.816		133.795	124.141		0.744532	0.637437		60.7433	119.564		B011	68055.5	133853
116.029	84.0169		184.566	148.333		1.14581	1.17527		122.67	64.8703		B014	68321.5	105128
311.482	190.927		125.515	118.462		1	0.616189		88.51	112.831		B023	62664.8	80341.4
228.232	128.435		164.966	137.928		2.58991	1.8627		188.03	49.7788		B032	68232.8	73381.5
259.445	99.62		85.1544	92.0165		1.71051	0.902867		115.561	84.4926		B111	90665.7	208684
195.157	174.751		101.835	162.839		0.286027	0.509417		207.056	90.6658		B116	127690	247803
237.231	95.9606		117.656	114.754		2.33991	2.5656		110.04	127.69		B129	45666.3	92501.7
146.114	283.224		174.573	115.821		1.161	0.575717		121.277	45.6663		B133	95058.4	179259
171.939	198.101		87.3458	133.084		0.46932	1.09814		157.418	95.0584		B138	71702.1	154307
164.013	297.017		59.7599	212.007		0.668287	0.813491		164.213	85.6975		B146	85697.5	201183
237.174	209.612		123.898	109.945		0.760632	4.07083		136.659	88.2168		B149	88216.8	182736
92.4784	135.712		97.7242	164.536		0.620899	0.515796		226.123	102.904		B161	102904	174751
264.203	224.504		94.5798	122.125		0.888518	1.32473		121.925	113.568		B169	113568	190927
187.827	283.32		124.709	124.675		0.537363	2.34447		100.386	104.71		B180	104710	180776
192.117	142.59		110.056	149.907		1.25516	1.0887		162.074	86.9076		B188	86907.6	422549
180.407	334.827		147.594	123.625		0.253038	0.599325		160.832	92.1846		B191	92184.6	198101
211.344	127.788		625.258	110.791		0.893074	1.19393		154.799	103.304		B193	103304	210874
200.516	136.762		86.4434	101.485		1.05802	0.752108		162.95	69.2092		B195	69209.2	209612
222.97	191.649		97.1959	105.552		0.39277	0.300577		174.519	149.027		B212	100718	202770
191.319	208.684		112.234	97.2899		2.0319	4.19502		130.819	102.605		B214	149027	153458
220.149	146.14		96.4073	124.382		3.21081	0.313997		119.075	92.9476		B232	102605	169056
135.25	210.875		151.785	143.236		0.318651	1.72782		116.186	59.1417		B238	92947.6	171796
116.968	114.621		96.3057	127.825		3.29587	0.578372		160.956	154.018		B240	59141.7	104764
118.584	174.822		165.453	87.5443		5.82928	1.5113		118.984	88.5921		B250	154018	283224
260.419	216.108			143.929		0.855711	1.28098		91.9568	94.4809		B254	88592.1	136762
121.794	153.458		188.935	85.2611		2.8144	0.338954		254.109	87.6549		B283	94480.9	160919
128.778	108.522		211.361	125.515		0.323208	0.82597		260.994	62.8411		B297	87654.9	142590
257.002	125.831		163.641	45.3263		1.08354	0.212209		120.356	44.3136		B298	62841.1	99620
185.145	157.652			124.508		0.969016	0.983474		99.2435			C005	44313.6	74067.2
148.553	176.172		99.6181	128.168		2.7503	0.269477		120.172	82.5379		A001	307347	432137
111.785	133.853		120.813	135.464		0.659478	0.743676		133.709	88.5879		A029	150572	270011
237.231	241.897		121.068	166.28		5.36148	0.296526		68.0658	140.942		A055	146597	217143
239.41	189.099		108.095	203.398		1.18499	0.708688		106.624	70.9223		A058	109647	223993
212.78	182.737		108.192	79.4708		1.09052	0.667454		140.942	68.2328		A065	122780	211055
195.023	134.006		109.156	139.149		0.780377	3.56492		135.635	71.7021		A093	83753.9	153708
242.208	246.62		206.237	107.179		1.54921	1.09814		130.918	100.719		A094	162747	234996
221.622	143.729		101.636	141.906		3.29283			128.86			A096	102478	189298
231.692	188.458		92.5713	105.585		1.51002	0.711973		215.559			A097	148309	177006
150.385	192.328		132.59			0.25568	2.25334		131.412			A106	79812.4	191875
184.466	155.267		143.704	111.073		0.534933	3.11968		158.142			A121	117596	290662
323.121	128.833		100.279	138.094		0.511239	0.594941		133.106			A129	104738	205946
172.714	175.498		119.044	217.582		2.71871	0.513322		67.9906			A131	88959.4	126712
186.031	201.114		122.407	91.5708		2.05498	0.533221		162.229			A134	163033	343199
409.318	215.258		97.7086	133.308		0.290796	0.69882		188.594			A141	107781	294220
171.294	177.544		150.304	155.503		1.63761	0.29973		56.4997			A145	146073	375562
182.365	230.545		253.147	63.214		3.31713	0.982125		135.14			A147	124888	186383
218.795	88.5877		97.5794	136.311		0.807412	2.51215		96.4117			A148	118738	283320
201.687	114.844		161.351	136.199		2.661	0.720852		111.159			A166	100024	141800
193.177	211.831		103.754	104.966		0.545565	0.780377		70.8995			A181	96328.6	183419
217.664	226.174		105.124	102.599			0.468803		193.82			A189	146859	230101
421.183	139.992		115.404	110.981		3.68165	0.688364		81.4559			A203	75596.9	117140
201.925	288.223		59.6598	115.891		1.6528	0.512758					A218	193577	316421
306.151	248.409		207.038	171.987		1.38578	0.349939					A232	111415	208173
391.103	257.518		81.6337	82.5924		1.31896	2.24575					A233	116460	169709
225.456	138.079		107.673	144.668		1.024	0.444182					A235	126780	265030
116.968	102.316		125.618	113.825		0.200729	1.42433					A238	138381	297243
160.628	258.82		196.693	209.033		6.95626	2.67132					A240	152727	256182
135.963			251.117	135.833		1.23846						A246	103767	122475
295.501			150.111			0.552855						A256	105821	155549
140.903			114.754			2.05377						A274	158366	283433
189.689			182.293			5.04556						A294	82335.6	119133
186.609			115.141			3.14398						A299	79409.8	130864
283.433			142.916			0.959599						A303	157669	264135
329.247			106.736			3.51458						A304	150572	214815
263.512			108.549			1.92558						A307	123247	360576
239.782			117.741			0.59356						A321	148972	215916
155.501			163.753			0.507898						A339	121850	146768
209.316			117.858			1.2257						A352	158506	231322
162.63			120.886			0.813183						A357	133171	222819
147.101			145.249			1.57108						A360	88856.7	195708
301.48			91.304			0.767922						A368	150171	285144
154.321			115.899			0.123663						A377	67021.1	75992.4
120.216			146.347			0.557108						A379	115739	151344
928.097			174.959			3.25334						A381	103522	250221
138.979			130.953			4.14945						A392	87344.6	130265
			245.498			1.0805						A413	92193.5	218773
329.978			132.983			1.28645						A450	60743.3	148793
157.583			147.369			1.41343						A469	122670	213763
271.815			136.892			2.42862						A480	88510	180407
164.155			152.554			0.406136						A483	188030	217514
197.772			86.7405			1.14399						A485	115560	239061
221.407			89.339			0.757898						A488	207056	271978
168.335			152.086			2.59204						A507	110040	179392
219.909			109.696			2.92375						A512	121277	280236
235.283			126.534			1.83749						A515	157418	no sample
242.041			141.216			1.76458						A519	164213	441501
88.796						0.994228						A535	136659	259884
197.465			91.3042			0.412211						A537	226123	332788
148.767			111.613			0.53068						A544	121925	171146
194.138			98.163			1.36756						A553	100386	148530
101.132			303.156			0.874848						A562	162074	225456
257.002			144.225			0.725395						A566	160832	308058
179.392			210.029			0.803767						A577	154799	320825
229.094			116.934			1.9359						A582	162950	391103
394.738			120.686			0.352066						A583	174519	197529
191.481			129.44			6.84386						A589	130819	266449
288.314			157.242			0.443499						A597	119075	201927
271.978			99.4719			0.763062						A609	116186	189628
165.798			106.69			3.63609						A643	160956	277449
179.095			121.54			0.283597						A679	118983	187837
217.143			79.824			1.13275						A687	91956.8	135620
198.242			85.2507			1.55134						A693	254109	324236
209.402			110.193			0.989672						A705	260994	743907
155.015			119.361			1.0161						A718	120355	198513
127.727			151.379			1.84933						A720	99243.5	198703
75.9924			157.798			0.290583						A725	120172	249329
266.715			197.464			0.730559						A727	133709	223857
134.277			171.657			0.420413						A728	68065.8	132984
89.2904			109.811			1.47145						A759	106624	146114
375.562			107.682			0.400061						A773	140942	214902
209.144			114.56			2.01428						A800	135635	264882
132.984			129.564			2.64611						A801	130918	253653
289.555			84.1924			0.699575						A803	128860	207575
167.7			187.292			4.89672						A823	215559	393044
519.808			206.77			2.34447						A829	131412	226729
174.379			157.891			4.5808						A834	158142	324196
179.795			174.857			0.342041						A849	133106	274996
158.328			91.3735			0.848117						A894	67990.6	137197
194.544			124.107			0.448056						B006	162229	338423
246.378			293.424			2.49119						B028	188594	239410
284.055			123.524			2.17801						B037	56499.7	95786
212.097			123.76			1.84538						B040	135140	232318
188.993			159.957			2.36634						B050	96411.7	206287
285.144			92.7601			1.79982						B051	111159	273476
421.071			170.529			1.78311						B062	70899.5	162630
164.897			119.305			3.8062						B064	193820	275349
327.692			165.16			1.74848						C007	81455.9	116968
192.72			98.5753			0.411604
106.386			170.154			1.08961
197.747			188.412			0.404921
233.489			96.3057			1.72145
359.42			96.0715			2.98846
273.675			124.064			0.541009
281.868			96.2035			0.296324
247.936			143.109			0.361786
162.106			83.7176			1.33384
256.213			131.39			0.399149
172.576			135.596			2.54101
191.875			103.736			0.781288
218.361			132.351			1.68196
99.8283			150.105			1.2339
212.037			233.724			4.24362
183.349			82.0449			1.69289
224.924			84.7293			1.46628
282.489			95.3017			0.978736
303.02			165.803			2.89945
133.853			101.012			0.719623
326.808			183.807			1.26337
164.67			112.174			2.73694
194.741			115.322			3.12576
368.541			232.271			0.198177
156.874			113.177			0.45079
147.122			124.956			0.48147
1029.16			98.5753			1.50516
252.459			143.498			0.624848
250.358			147.713			2.34477
215.341			118.156			1.70504
157.472			125.27			2.40219
204.266			189.192			0.323815
193.954			122.322			1.04192
173.36			203.752			0.543742
179.012			126.216			1.76762
214.902			138.945			0.339307
268.976			163.989			0.692892
170.66			317.524			0.779162
291.123			128.914			0.20404
132.941			90.81			0.607837
258.277			93.7035			2.41009
189.189			111.337			1.80741
265.03			91.3575			0.702005
208.399			153.536			1.19077
179.87			132.17			0.396416
164.47			43.4308			3.27461
230.657			79.6766			0.847509
300.772			162.632			1.31379
245.83			171.033			0.727217
153.775			184.58			0.739064
215.127			150.654			1.37515
181.082			124.193			0.947448
266.449			84.0406			1.04739
140.071			120.775			2.45383
237.609			133.22			0.922236
404.317			141.925			1.97297
126.712			163.162			0.265948
151.926			281.42			0.257078
144.282			122.263			1.74119
197.529			153.87			1.05923
132.927			247.511			2.68378
150.854			196.848			1.33657
173.396			160.721			1.77248
120.888			93.3183			0.425577
163.668			107.262			0.83627
186.383			113.896			0.621507
243.365			115.149			0.638821
174.325			145.761			0.342953
240.187			251.448			1.69714
186.76			96.4224			1.1373
291.697			401.475			5.6531
162.702			141.776			2.77369
362.058			163.924			0.614824
257.746			183.048			0.813487
130.265			94.4081			0.337789
153.19			120.152			0.94836
318.94			135.699			1.11088
150.085			92.8177			4.81166
324.236			144.937			1.23724
192.522			179.049			0.661908
238.793			422.406			1.38518
158.128			115.977			0.527947
276.733			143.002			1.37454
187.628			116.78			0.466586
251.346			101.682			1.38183
137.197			124.924			0.853888
163.65			79.6397			0.933779
277.81			105.946			0.780984
234.996			141.903			0.303767
289.375			90.1721			0.850243
353.976			99.3553			1.11118
301.103			111.638			0.832017
217.514			118.21			2.35085
			145.249			2.46416
359.3			150.763			0.841738
262.303			232.356			0.796173
141.263			167.668			1.45535
222.331			183.781			1.02916
310.546			155.554			0.719016
163.636			114.553			6.92284
160.22			121.2			0.851762
151.437			250.91			2.66403
167.252			91.6453			2.48846
175.931			109.068			0.877278
261.54			150.431			1.01731
140.736			127.691			1.04162
275.801			164.208			0.536756
237.824			81.7623			0.647327
211.784			211.669			0.74271
163.957			133.159			0.815917
344.323			150.201			0.237758
231.477			105.124			1.41555
124.766			87.067			0.940462
257.002			141.422			1.54162
214.102			142.855			2.15887
259.344			215.727			2.73086
189.298			237.706			2.06349
239.564			122.901			1.60693
309.515			174.566			1.49666
274.995			93.5738			0.870292
206.725			153.266			2.15523
129.137			128.583			0.654617
156.586			144.376			3.69076
367.8			168.796			0.512151
326.522			105.809			1.74484
388.23			130.286			0.555589
215.008			137.178			0.670717
222.38			122.903			1.00121
179.256			119.644			0.544654
274.812			149.651			0.763366
149.747			136.564			1.49028
180.853			197.156			0.720231
158.944			82.4556			1.23117
147.642			149.36			0.288821
247.266			74.3965			0.219806
264.539			134.282			0.668894
119.917			200.559			0.504253
318.038			119.094			2.59964
190.435			285.119			7.69441
196.869			107.129			1.40522
264.882			141.082			0.229192
142.154			165.075			1.1449
283.224			118.845			0.205529
206.208			112.998			0.908262
291.728			140.011			2.2181
224.806			151.939			2.54648
141.683			106.257			0.763366
343.199			80.7477			1.3068
217.303			118.58			1.59295
144.816			152.546			1.77612
			56.7623			0.4274
360.576			137.625			0.907655
206.287			496.633			0.764581
303.46			90.6145			0.126154
187.016			135.488			0.533718
265.25			122.264			0.706258
223.253			169.052			0.947145
181.687			176.297			0.946233
241.228			110.741			0.310753
218.773			116.926			1.11482
121.414			166.383			0.61938
229.094			95.3842			0.515188
148.421			170.398			0.214368
176.624			227.123			2.06106
148.793			92.3398			0.928311
91.4548			100.189			1.00668
270.672			73.9076			0.649149
158.952			150.382			1.06561
204.646			73.8879			0.383354
243.603			97.0337			1.86088
256.182			222.35			0.427704
226.51			139.279			0.749089
216.931			173.311			0.238366
277.729			204.499			2.65006
196.052			129.755			1.88578
260.881			100.278			0.527947
173.831			154.213			0.364216
132.89			127.52			0.337181
238.208			148.338			0.438335
226.729			178.606			0.129587
353.962			1208.81			0.496659
214.042			153.846			2.50456
180.162			196.547			1.34478
210.134			106.445			0.223785
221.516			160.504			0.649757
247.864			147.798			1.76998
199.951			99.8547			0.825295
251.402			145.655			0.450253
142.187			83.4095			0.374705
150.875			98.7578			0.798988
348.396			175.481			1.25767
177.789			103.206			1.18213
105.996			137.5			1.59292
181.896			107.582			0.874874
139.925			111.015			0.630691
204.266			154.081			0.432715
134.04			106.601			0.823946
271.682			113.022			2.60675
189.472			143.458			2.26442
155.267			69.8376			3.35514
196.68			81.7623			0.926476
212.161			131.33			0.628331
324.196			123.521			0.494098
222.819			156.995			0.642496
145.01			138.043			0.707251
204.685			219.191			0.452277
171.748			81.5922			1.36594
238.237			177.545			0.29973
379.139			269.293			1.12783
163.668			113.711			0.219427
139.67			121.891			0.36796
100.603			155.546			1.22664
278.43			127.227			3.63575
178.216			146.342			0.357841
300.442			165.572			1.39191
334.499			324.069			0.523777
153.708			116.744			1.56931
193.685			132.996			2.87993
211.111			145.604			5.47386
181.85			308.343			0.456324
136.468			131.817			0.35312
217.334			147.092			1.32445
133.304			474.794			0.936256
174.006			123.678			1.06071
168.89			182.149			1.09916
180.407			162.858			0.630691
198.513			110.733			6.17538
188.955			153.512			0.309444
219.233			204.798			0.74199
193.17			129.622			0.824283
320.868			93.5511			0.269275
134.652			192.647			0.370658
283.32			118.703			0.331062
233.643			161.291			2.02968
119.133			102.876			0.74199
133.15			88.8289			0.648229
114.861			121.459			1.06408
269.946			262.173			1.04283
101.094			95.318			1.18314
122.475			150.702			1.31838
518.916			370.372			1.48938
251.256			111.921			1.69848
241.293			152.118			1.78314
219.139			135.296			1.91467
269.117			152.118			0.956155
743.907			187.496			0.292445
227.036			141.633			1.39022
211.117			74.8303			0.776391
375.568			151.199			1.42125
214.431			153.95			0.280607
290.874			111.451			2.62833
168.916			133.995			0.696796
219.177			165.95			1.39595
223.86			76.2825			0.432378
280.236			152.348			1.38955
277.667			214.779			2.57032
261.792			156.855			0.651265
411.352			132.166			3.32614
205.712			190.12			0.817201
			193.049			0.271298
196.696			156.41			4.84654
246.998			226.241			0.983137
151.344			131.916			0.682293
116.719			166.519			0.728162
189.705			169.052			0.398314
189.628			129.321			0.665093
266.03			117.621			1.46105
192.352			134.032			0.513322
181.377			275.41			0.548398
107.952			233.425			0.252546
387.547			179.325			0.458685
326.901			113.179			2.20236
618.069			167.382			1.70658
174.964			180.533			1.00843
264.135			94.6886			3.37032
101.813			139.575			1.45464
183.815			151.382			2.09949
254.207			151.726			0.601012
512.374			206.486			1.86374
175.009			149.025			5.97302
239.732						0.46172
220.532			142.996			3.30253
114.891			213.301
309.046			171.26			2.54368
261.23			142.782			1.38752
145.397			137.188			0.371332
177.574			125.618			1.03204
98.1949			136.655			1.13727
207.275			143.324			2.58482
268.003			156.456			0.338954
164.557			104.029			1.4054
222.087			184.469			0.630017
198.939			219.058			0.324418
302.877			122.531			2.10017
187.233			122.467			0.31204
177.006			96.203			1.31838
184.205			106.692			1.24519
182.526			136.51			1.20169
218.398			123.981			0.656998
200.488			150.363			0.689376
95.4523			169.025			1.47656
200.915			74.4385			0.585835
176.279			89.9038			2.61383
146.425			118.439			1.23946
277.449			167.525			1.55784
230.794			136.49			0.62226
233.196			96.2455			1.67892
292.364			202.374			0.81855
320.825			120.798			1.26341
164.013			155.085			0.664081
154.806			112.49			3.17976
177.911			116.017			1.01282
176.599			116.289			1.51636
197.352			127.537			1.18617
232.848			158.089			1.35211
198.398			178.579			1.03305
163.905						0.965599
183.291			123.191			0.482968
139.992			177.218			2.23541
162.25			214.279			0.626644
223.857			98.1736			2.10556
131.249			130.625			0.440472
308.058			107.551			0.976054
211.461			162.947			1.47521
164.367			90.4135			2.34941
127.357			117.486			9.12648
162.936			144.063			0.369983
122.055			148.619			0.859696
372.468			123.018			3.38955
226.894			164.774			0.210354
335.405			181.059			1.24958
223.993			160.31			2.90354
290.662			92.0826			1.10759
304.523			103.557			1.35784
218.261			166.99			0.773693
231.322			170.149			1.79292
308.656			338.2			0.492411
142.15						1.26172
141.229			113.898			1.24385
331.619			137.675			4.04722
243.076			169.314			0.911636
114.394			108.664			3.97976
382.955			113.275			0.594266
164.35			80.177			1.25025
221.62			258.989			0.922091
216.631			103.343			0.580776
167.669			248.691			1.39224
163.886			122.369			0.575379
392.391			135.553			0.175784
163.65			394.665			0.499831
304.041			150.55			0.903541
254.871			104.004			0.416189
189.52			161.328			1.51366
224.468			265.32			0.300742
119.124			103.205			1.26543
228.168			131.15			0.518381
103.156			178.766			1.11568
225.471			141.726			1.12041
206.071			225.321			0.936594
241.364			144.393			1.20337
230.589			174.94			3.47386
200.228			126.47			1.70084
285.685			104.138			1.82395
241.095			115.44			0.460708
185.06			196.733			0.737268
236.327			102.78			0.366273
259.145			171.572			3.53457
230.824			169.979			0.422597
220.539			179.052			1.01349
283.137			167.382			1.7204
200.61			115.406			0.339292
177.268			164.826			2.4742
174.012			142.87			0.584148
200.092			121.948			1.33491
294.22			87.5165			0.798651
129.694			110.417			0.70253
281.755			123.688			0.751433
117.14			195.076			0.808769
131.367			188.247			0.720405
201.927			105.381			0.444519
169.709			241.302			1.12749
139.925			140.232			1.41113
399.155			137.643			2.44182
134.464			143.139			0.805734
144.037			95.9978			1.41889
270.672			96.1745			1.00641
186.943			128.455			2.05093
213.835			82.0193			2.30017
241.81			215.694			0.926813
252.953			92.8954			3.29309
179.184			116.559			0.402361
214.815			121.999			0.519393
169.785			124.135			1.886
207.949			134.833			0.43946
211.055			196.757			1.55649
256.186			100.919			0.703204
210.847			129.04			3.33052
263.105			223.568			0.287386
174.746			138.945			1.33592
248.978			106.729			1.27656
183.419			182.004			0.345363
128.413			142.763			2.22833
227.587			210.718			1.01349
494.533			118.743			1.12783
228.22			128.807			1.92007
131.218			162.968			0.259157
198.908			163.495			1.21956
149.065			228.595			2.08128
62.2468			186.342			0.337605
198.013			139.325			0.725464
162.777			109.967			2.24115
289.425			132.04			1.57437
501.262			175.898			0.498482
			86.7919			0.843845
357.029			335.456			2.52378
165.453			134.648			1.60472
215.916			127.743			1.7312
332.788			147.246			1.71062
231.604			97.1157			1.029
299.378			97.9767			1.14772
204.649			237.296			1.20708
231.407			118.439			1.58179
150.152			123.124			1.40034
203.292			218.606			0.787521
200.997			94.4467			0.487015
228.381			116.934			0.693761
203.4			156.107			3.78415
338.423			169.363			1.35919
233.643			90.038			0.405396
45.0525			250.441			0.90253
232.241			120.058			0.387858
141.8			141.347			1.36492
195.708			223.322			0.278347
317.23			124.032			1.15986
246.177			140.975			0.268735
184.637			169.868			1.11669
251.776			176.334			0.88769
273.634			117.331			1.81653
192.191			135.488			0.326509
274.299			225.351			1.57538
223.348			100.03			0.890725
585.321			112.969			0.914334
276.786			108.686			1.35447
135.803			108.114			0.664418
172.986			170.553			0.882631
174.6			110.804			2.08465
264.093			127.425			1.01619
342			181.62			0.598988
160.622			167.096			0.521417
157.472			102.502			1.18887
288.624			124.781			1.44216
375.642			98.2074			1.7231
180.096			161.259
179.716			167.932			0.39629
432.137			124.907			2.00607
333.37			163.771			0.678583
156.586			183.992			0.634064
195.037			132.567			0.941315
191.242			164.774			0.722091
237.167			116.231			0.352445
109.072			126.125			1.02462
184.584			193.151			0.455312
330.921						2.58853
326.682			170.81			0.715008
380.282			149.255			2.14941
337.613			164.252			0.468465
214.101			192.353			1.34368
155.549			123.566			4.60371
137.602						3.06779
328.489			160.678			1.2715
222.514			222.157			1.55245
298.115			94.0891			0.811804
177.069			117.912			0.843845
230.341			127.97			1.00135
191.426			142.13			1.33491
312.616			127.52			3.50084
192.145			181.033			0.773019
159.014			185.621			3.47386
326.14			229.476			2.10118
309.935			314.282			0.675211
184.058			165.197			0.453288
307.768			221.31			0.328061
115.194			198.022			3.48735
187.837			131.069			1.25261
372.801			154.772			0.200607
287.421			213.884			1.19325
331.622			119.659			0.795278
208.173			146.123			1.52479
453.358			93.506			2.5231
167.586			246.268			0.467454
271.276			153.846			1.55143
148.53			160.083			1.10928
239.505			264.242			0.297133
298.055			104.603			4.94435
191.019			102.367			1.76796
352.828			119.335			0.83946
316.421			136.591			0.964587
272.401			94.5787			0.655312
203.479			104.613			1.17774
199.491			150.427			2.28229
267.746			123.472			1.05599
506.475			200.105			2.14873
217.143			210.971			1.12007
246.967			102.962			0.747049
525.243			124.579			0.667791
165.072			141.18			1.81787
270.011			155.65			19.6425
161.563			160.187			1.43541
372.468			176.649			0.431703
212.708			213.355			1.54941
156.778			118.58			0.192277
230.101			134.98			0.295245
175.041			186.659			0.383811
266.379			114.754			0.658347
194.814			168.958			1.70455
318.769			128.283			2.71366
130.864			105.946			0.245464
189.493			123.849			0.362901
187.376			105.725			0.605734
297.243			141.314			0.192142
207.575			155.193			0.858347
232.318			287.793			1.66037
177.476			149.36			1.36223
182.518			101.437			0.645194
261.792			164.252			3.33862
180.739			152.61			1.45295
182.734			83.5077			0.884654
229.489			266.692			1.18887
253.343			105.481			0.290961
214.502			124.545			0.336965
159.599			176.368			1.06745
150.235			100.053			0.791906
147.972			304.866			0.85801
191.426			134.323			4.71164
198.101			120.075			1.69949
198.703			88.1814			0.709275
249.329			72.7133			0.903879
112.244			99.7156			0.251602
108.166			114.754			0.391568
221.183			215.327			0.310961
254.641			183.699			1.5774
260.473			138.094			0.721417
350.925			250.521			0.27946
116.268			248.644			0.698482
246.773			84.9427			0.754469
358.344			165.209			0.689713
323.401			112.808			2.01551
451.914			130.735			0.420236
146.768			196.956			1.31535
164.67			276.914			0.426644
265.482			459.011			0.499831
352.519			167.87			0.411467
268.64			125.843			4.22934
205.93			133.993			1.04182
229.824			79.6551			0.820236
311.301			165.562			0.908263
332.012			223.205			1.40742
275.349			107.179			0.680607
208.174			129.213			3.59191
454.019			130.496			0.542327
266.277			168.201			1.28263
150.172			227.03			2.64047
141.236			153.495			0.802698
195.604			154.149			1.58449
305.463			124.75			0.838111
249.958			174.753			0.883305
216.827			71.6589			2.35649
791.735			243.103			1.49949
271.159			149.11			0.479595
212.245			115.61
242.283			93.6975			1.53288
273.476			167.245			0.692749
179.058			193.216			0.493086
148.562			147.405			0.162024
151.344			229.753			1.33592
201.749			115.161			1.78853
153.775			199.112			1.00135
74.6038			158.856			1.02766
148.951			116.796			1.02799
255.232			150.431			1.04081
237.751			225.433			1.88499
398.303			161.774			0.535582
227.809			225.786			1.93929
193.497			156.694			1.12411
219.139			118.727			1.09376
208.233			166.23			1.2118
164.969			120.877			0.840135
252.06			120.033			0.439798
277.637			142.639			1.32411
208.156			194.03			0.372007
282.688			187.576			0.587858
115.005			197.421			0.742664
146.45			256.158			0.874199
200.822			92.3136			3.11433
316.185			141.105			0.98516
216.624			143.949			3.54806
116.74			140.632			3.80776
187.837			208.283			3.73356
343.378			226.932			1.73221
238.598			161.432			1.29072
181.652			300.022			0.359191
253.653			109.921			0.594941
292.017			124.022			1.02125
235.511			168.07			1.0425
259.58			158.628			0.998651
185.59			159.269			1.86037
215.103			153.964
241.835			114.308			0.672175
310.317			133.754			0.877572
243.159			139.312			0.736931
276.834			130.125			0.993592
376.44			195.167			0.225666
277.876			187.292			0.780438
258.744			219.819			2.77875
235.523			100.411			1.01383
238.873			163.808			0.995616
278.539			133.854			0.35312
176.343			206.77			1.114
263.661			125.966			0.930185
222.825			164.325			0.427656
262.268			192.961			0.951771
189.689			145.734			0.873862
248.798			212.167			0.14941
305.123			94.6194			5.99326
279.164			114.784			1.41653
211.055			141.124			0.356492
209.807			145.433			0.442159
191.019			241.431			0.383137
296.404			128.653			0.96425
297.566			148.47			1.85261
238.237			142.519			0.971669
191.376			165.512			1.12142
256.117			96.0723			0.696796
204.444			128.143			1.71568
132.483			210.142			1.02867
293.158			0			1.16627
203.18			135.394			0.576391
288.188			118.743			0.562226
190.084			140.663			0.886341
155.853			285.998			0.429342
614.575			162.752			0.229477
239.732			212.076			0.800337
353.999			167.543			0.979764
321.082			252.915			0.755143
251.596			135.067			4.10455
311.985			118.432			0.363912
388.42			174.154			3.09612
183.617			199.606			4.04385
220.978			125.941			1.25734
203.695			203.143			0.511636
328.714			140.824			0.978752
259.884			160.777			6.14503
171.886			153.642			0.743002
272.677			101.331			1.03002
206.467			142.251			0.722428
297.418			149.758
241.228			162.618			1.12614
255.349			195.49			0.618887
249.264			104.177			4.5059
192.303			184.391			0.425295
316.31			221.31			0.876223
313.666			122.612			7.41653
219.665			145.55			1.40236
322.463			161.125			0.665093
241.417			118.743			0.85059
158.813			163.792			1.68196
351.618			174.79			1.53659
185.509			231.306			4.7285
465.566			226.358			0.807083
333.044			173.294			0.359528
409.416			210.365			1.46745
209.985			63.9898			0.203777
277.938			160.721			2.371
245.614			192.535			0.34941
193.458			122.313			0.860371
251.91			233.584			0.97774
299.395			253.755			0.565261
191.846			215.877			4.99494
291.396			209.502			1.78988
260.361			244.165			0.338617
365.965			75.9006			2.40068
211.048			88.8487			0.570995
210.545			119.848			1.58381
242.471			173.866			1.02395
230.932			105.104			0.433727
271.666			119.699			2.6543
205.946			139.065			0.747723
164.557			211.936			4.57673
271.254			124.391			1.61889
242.732			201.424			0.420236
441.501			81.5436			1.03272
344.508			149.124			1.33052
260.615			155.603			1.08634
309.349			159.627			1.10051
156.439			180.05			0.575717
381.943			112.744			1.13356
250.894			263.35			0.239966
197.956			165.186			0.874874
294.22			345.255			1.30017
187.614			162.858			1.35346
406.817			229.211			2.40674
470.285			141.998			2.22496
241.643			772.24			0.605734
139.925			225.539			2.52951
435.983			231.935			0.636762
262.588			375.536			6.15514
424.079			176.978			0.583474
239.577			306.875			0.30054
272.943			209.816			0.333626
294.045			265.815			1.41113
351.434			267.131			0.917032
225.446			186.064			0.759528
138.73			124.775			2.19359
160.204			127.27			0.631029
245.661			278.49			2.15582
142.251			406.446			0.355143
402.974			209.816			0.798651
190.383			148.623			0.425295
206.109			229.41			1.78083
235.009			289.288			0.347758
239.061			247.427			1
215.304						0.521076
			123.04			0.605381
			268.496			3.15807
			115.338			1.22478
			209.443			0.677691
			320.255			1.43105
occasionally samples may have not read for technical reasons or in the case of a sample having run out

## Sheet: Figure 2
2a) SPINT1 UA correlation			2b) SPINT1 lean mass correlation			2c) SPINT1 placental weight			2d) SPINT1 (MoM) across centiles					2e) SPINT1 across all centiles
UA (MoM)	SPINT1 (MoM)		Lean mass (kg)	SPINT1 (MoM)		placental weight (g)	SPINT1 (MoM)		Control	5-10th	3rd-5th	<3rd		<3rd	3rd-5th	5th-10th	10th-25th	25th-50th	50th-75th	75th-90th	>/= 90th
0.870073	0.962032		3.3997	0.999106		600	1.16865		0.713979	0.740758	1.0475	0.456907		0.456907	1.0475	0.740758	0.713979	2.42786	1.81011	0.950386	0.609126
0.782535	0.856947		2.4727	0.772123		600	0.727406		0.708884	0.74178	0.844348	0.618947		0.618947	0.525491	0.74178	0.708884	0.814469	1.52685	0.93176	1.18472
0.99995	0.735226		2.405	0.536991		610	0.896059		1.99938	0.392417	0.525491	0.611378		0.481394	0.844348	0.392417	1.99938	0.839766	2.88681	1.25056	0.808948
0.917821	1.24096		3.1615	0.85594		621	0.878216		1.10454	0.891761	1.15741	0.481394		0.611378	1.15741	0.599879	1.10454	0.739501	1.23369	1.01421	0.937501
0.81702	1.0997		2.9809	0.947797		622	0.81031		0.447387	0.599879	0.950231	0.486037		0.486038	0.950231	0.891761	0.447387	0.908655	0.817206	2.36559	1.41237
1.33694	0.63771		2.5323	0.794485		630	1.18197		1.35136	0.465294	1.9736	0.720721		0.72072	0.513158	0.465294	1.35136	1.15076	0.475537	1.15351	1.98575
1.05556	1.61234		2.9161	0.843712		638	1.02376		0.890031	0.81621	0.513158	1.49087		1.49087	0.819646	0.81621	0.890031	0.990639	0.858544	2.45325	3.29158
0.803756	1.12993		3.0107	1.66562		640	0.713316		0.95497	0.448203	0.837263	0.491022		0.491022	0.837264	0.448203	0.95497	0.88273	1.18732	0.771	1.2038
0.718871	1.5363		3.4684	0.890174		648	1.62871		0.892383	1.32285	0.819646	0.248269		0.248269	1.9736	0.925271	0.892383	1.33182	2.39314	1.26114	0.902424
1.03984	0.547146		2.6949	1.18376		675	1.66562		1.12449	0.925271	0.495352	0.751604		0.751604	0.495352	1.32285	1.12449	1.32673	0.817415	0.754612	0.960867
1.36347	0.970454		2.7515	0.788415		680	1.90617		0.853962	1.38727	0.342742	1.44616		1.44616	0.342742	1.38727	0.853962	1.96669	1.11972	0.993494	0.571208
1.02228	0.63771		2.7775	0.663967		681	0.88944		0.99842	0.979032	0.507182	0.37525		0.37525	0.507182	1.04859	0.99842	0.770181	1.03004	1.73968	1.18725
0.89899	1.68643		2.7476	0.890215		684	1.22648		0.680627	0.633867	0.397692	0.495981		0.495981	0.397692	0.633867	0.680627	1.53055	0.536623	1.07473	1.60061
1.05311	1.03985		3.1983	1.77491		700	0.737037		0.501537	1.04859	0.784185	0.645743		0.645744	0.784185	0.979032	0.501537	0.496898	1.44346	0.817563	0.768582
2.43908	0.500858		3.0865	1.41381		700	1.67504		1.25764	1.3233	0.939662	0.518959		0.518959	0.939662	1.3233	1.25764	0.900134	1.22013	0.732263	1.20617
1.1433	0.677238		2.6776	0.891949		710	0.945973		0.611225	0.665995	0.674728	1.22405		1.22405	0.674728	0.665995	0.611225	0.923617	0.679103	1.24418	0.935788
0.74805	1.41768		2.7048	1.17427		730	1.24886		0.642899	1.56387	0.947078	0.655042		0.655042	0.411605	1.56387	0.642899	1.09056	0.829392	0.909917	0.926587
0.550505	0.641059		3.1176	0.9793		740	0.782132		0.634405	0.596858	1.26717	0.789608		0.789608	1.26717	0.596858	0.634405	1.31652	0.458638	1.48887	1.62804
0.904557	0.504993		2.7178	0.765408		740	1.44442		1.43279	0.638774	0.411605	0.802405		0.611225	0.947078	0.895135	1.43279	1.27825	0.968117	0.611225	1.10072
0.838241	2.41298		2.9021	1.22648		767	1.33427		1.83579	0.895136	0.714846	0.611225		0.859517	0.714846	0.638774	1.83579	1.67874	1.25176	0.885065	1.10541
0.994988	0.911494		2.2723	0.87717		790	0.892012		0.880167	0.9747		0.859517		0.802405	0.536991	0.9747	0.880167	1.15803	0.768595	0.875176	0.894586
0.862115	0.382768		2.7116	1.15705		810	1.01187		0.846374	0.98493	0.536991	0.481812		0.481812	1.04613	0.682576	0.846374	0.757149	0.929185	1.38833	1.25316
0.814367	1.30037		2.3038	1.02775		900	1.50459		0.628469	0.682576	1.04613	0.489322		0.489322	0.832494	0.98493	0.628469	1.19669	1.0373	0.969518	0.513868
1.22823	0.992078		2.9237	2.3239		228	0.342742		0.980722	0.816538	0.832494	0.345945		0.8822	0.955673	0.535361	0.980722	0.806051	0.87451	0.828935	1.7433
0.888641	0.897799		2.9091	1.22018		245	1.41531		1.88238	0.535361	0.955673	0.8822		0.345945	0.705828	0.816538	1.88238	0.896191	1.41464	1.08509	1.06927
0.780303	1.8245		2.8146	1.02376		260	0.491022		1.02896	1.00937	0.705828	0.47516		0.47516	1.12233	1.00937	1.02896	1.0199	0.826743	0.852486	0.829039
1.89394	1.14061		2.8715	1.27083		267	0.655042		0.633439	0.716757	1.12233	0.432047		0.432047	0.647065	0.506875	0.633439	0.856364	0.860366	1.22275	0.671907
1.15656	1.47237		3.0836	0.713316		278	0.803075		0.573277	0.506875	0.647065	1.52882		1.52882	1.53777	0.716757	0.573277	0.990358	0.852522	0.853495	1.19932
1.07687	0.729166		2.3085	0.584751		315	0.37525		1.2157	0.587718	1.53777			0.561965	0.724513	0.736344	1.2157	0.466268	1.02007	0.844177	0.606076
1.92848	0.349608		2.2621	0.886687		320	0.481394		0.860237	0.822844	0.724513	0.561965		0.750842	0.751795	0.822844	0.860237	1.31942	0.93841	1.07187	1.38556
1.27328	1.58179		3.1648	0.745996		324	0.489322		0.961463	0.736344	0.751795	0.502618		0.502618	0.914867	0.587718	0.961463	1.05055	0.445828	1.00187	1.64756
1.13799	0.638441		2.9323	1.46861		330	0.81621		0.713413	1.12983	0.914867	0.750842		0.582776	0.466337	1.12983	0.713413	1.52642	0.93642	1.18329	1.05704
0.915587	0.955308		2.6548	0.753847		333	0.495981		0.799369	0.853506	0.466337	0.979486		0.979486	0.663967	0.883223	0.799369	0.769124	0.823346	0.701703	1.42783
1.0425	1.15205		2.9372	0.959445		341	0.935202		0.707498	0.883223	0.663967	0.582776		0.614726	0.728833	0.625185	0.707498	1.41531	0.683908	0.691131	0.825821
0.803756	0.45635		3.3534	0.758156		344	0.635039		0.508671	0.625185	0.728833	0.614726		1.18069	0.909418	0.853506	0.508671	0.625185	1.29588	0.745436	1.13916
0.878031	1.37317		3.456	0.737037		350	0.466268		0.629186	0.625902	0.909418	1.18069		1.06316	0.800095	1.15189	0.629186	0.909574	1.08919	0.894091	0.83755
0.883336	1.53943		2.841	0.914572		353	0.564631		1.16871	1.15189	0.800095	0.585064		0.585064	1.18806	0.671314	1.16871	4.80688	1.07797	0.925271	1.07874
1.32898	1.10682		2.833	1.16786		356	1.0475		0.888622	0.671314	1.18806	1.06316		0.308894	1.22917	0.625902	0.888622	0.73271	1.36554	0.92808	1.61658
0.952806	0.905611		2.6561	0.775149		360	0.625185		0.982981	0.880231	1.12659	0.308894		0.48183	1.12659	0.898307	0.982981	1.72134	1.49848	1.16454	1.16008
1.04515	1.06942		2.5808	1.40968		363	0.633867		1.04549	0.898307	1.22917	0.48183		0.888711	0.533058	0.880231	1.04549	0.687162	0.766053	0.524258	1.61912
1.02658	0.889056		2.7768	1.41049		365	0.414739		0.571846	0.725206	0.533058	0.888711		0.712479	0.582087	0.601737	0.571846	1.17916	0.723052	0.505209	1.12366
3.22829	0.423047		2.3991	0.782764		370	0.397692		1.05898	0.601737	0.582087	0.712479		0.886687	1.81116	0.819697	1.05898	1.16934	0.82484	1.03308	0.851391
1.18574	0.45476		3.0319	1.73038		378.9	0.716757		0.816922	0.819697	1.81116	0.886687		0.625296		0.725206	0.816922	0.735503	0.83097	1.18935	1.19204
1.36082	0.953291		2.8126	1.19003		380	1.9736			0.829256		0.625296		0.690381		0.93934		0.954065	0.921771	1.21659	0.866814
0.563248	0.644367		2.8364	1.02442		380	0.448203		0.429148	0.93934		0.690381		0.584751		1.00541	0.429148	1.00579	0.926657	1.63906	0.860757
1.0929	1.55744		2.1532	0.977492		381			1.80466	1.0054		0.584751		0.639876		0.829256	1.80466	0.905901	0.765549	1.1526	1.39139
1.00243	0.982805		2.9225	1.16865		386	0.431938		1.08222	1.07681		0.639876		0.963424		1.07681	1.08222	0.809711	0.856097	0.543053	1.02287
0.808893	1.30291		2.4855	1.1924		387	0.895136		0.763441	0.413766		0.963424		0.695036		0.413766	0.763441	0.836112	1.08756	1.67371	1.34511
0.949653	0.915428		2.7187	0.866814		389.4	1.16934		0.541936	0.536401		1.10972		0.403089		0.536401	0.541936	1.00374	0.653858	1.51051	1.41571
1.05576	0.532571		2.5665	0.939308		390	0.868896		1.45484	0.989398		0.403089		1.10972		0.989398	1.45484	1.2563	1.04557	0.685509	1.83691
0.90721	0.940237		2.7957	0.72436		390	0.657336			1.05639		0.695036		0.726474		1.05639		0.797101	0.757819	0.769124	1.01187
0.655207	0.583301		2.79	0.927365		400	0.481812		1.066	0.653858		0.726474		1.46487		0.653858	1.066	1.35975	0.613024	1.23999	0.661983
0.694997	1.6752		2.9024	0.905096		400	0.888622		0.741663	1.16024		1.04265		1.04265		1.16024	0.741663	0.620928	1.43885	2.11075	1.03226
1.87808	0.405659		3.2488	0.755687		410	1.32673		1.21179	0.644926		1.46487		0.98376		1.20279	1.21179	1.20633	0.98767	1.64651	1.00847
0.962731	0.435714		2.6932	1.46111		417	0.720786		0.911517	1.3462		0.98376				0.644926	0.911517	1.23788	0.767709	1.25474	1.49361
1.07071	0.858339		2.9302	1.21227		418.3	1.2563		0.682454	1.20279						1.3462	0.682454	0.883643	0.594846	0.961838	1.62733
0.74805	0.746932		2.7294	0.804401		420	0.9747		1.10803	1.20887						1.20887	1.10803	0.973368	0.761024	1.07344	1.15763
1	0.728282		2.8096	0.689878		420	0.447387		0.803075	0.477886						0.477886	0.803075	0.840117	0.570081	0.972316	2.15146
1.18182	0.774812		2.5672	1.13722		420	0.742379		1.10777							0.890215	1.10777	0.768187	1.05975	1.55073	0.788244
	1.19277		2.1426	0.832494		421	0.613574		0.766053	0.890215						1.0637	0.766053	1.07733	1.73968	1.28607	0.889366
0.917821	1.23463		3.1448	1.40944		430	0.587718		0.431938	1.0637						0.849495	0.431938	1.40482	1.56657	1.45399	1.20523
1.35816	1.35331		2.8657	0.79407		430	1.12449		1.23401	0.989081						0.989081	1.23401	1.1482	1.0462	1.2437	1.14213
0.694997	1.50698		2.0983	0.817332		430	0.601483		0.897319	0.849495						0.659853	0.897319	0.718236	1.35759	0.701407	1.13752
0.81702	0.83379		2.6111	0.798398		430	1.05796		0.877285	0.659853						1.16773	0.877285	1.2445	1.42233	2.12059	1.10408
1.27062	0.48746		3.5902	0.740086		435	0.676391		1.04143	1.16773						0.822907	1.04143	1.00479	1.01943	0.913604	0.819702
0.912515	1.41507		2.9541	0.835845		435	0.543053		0.842627	0.822907						0.830557	0.842627	0.845781	1.08044	0.659671	0.959154
0.944347	1.84081		3.5254	2.18621		435.5	0.789608		0.936547	0.830557						0.954352	0.936547	1.1098	1.44164	1.42673	0.999012
1.199	1.30928		3.0621	1.39954		440	1.15741		0.987124	0.954352						1.52031	0.987124	0.654228	0.663938	1.16748	1.39954
0.838241	1.5187		3.0686	1.01187		440	0.713979		0.893593	1.52031						1.17989	0.893593	1.88844	0.659639	1.01273	0.93313
0.915168	1.26033		2.4022	0.688932		440	1.99938		1.02825	0.788415						0.788415	1.02825	0.591831	1.13533	3.69795	1.34308
1.05045	1.2991		2.0973	0.974065		440	0.766053		0.631712	1.17989						0.894051	0.631712	0.7096	1.54889	1.2665	1.57633
0.790493	1.0716		2.427	0.975894		440	1.05055		0.546323	0.894051						0.875762	0.546323	0.673897	0.534299	0.99133	0.720049
0.880683	1.20699		2.7958	0.727406		449	0.714846		0.553867	0.875762						1.07499	0.553867	0.620863	1.78866	1.13163	1.17467
0.978832	0.87747		2.8271	0.663831		450	1.1549		0.568861	1.07499						0.88652	0.568861	0.704593	0.76763	1.27732	0.959872
1.28033	1.21655		2.7156	0.845347		450	0.663938		1.21634	0.88652						0.794485	1.21634	0.80988	1.03512	0.693889	1.48275
1.0425	1.00037		3.1411	1.7433		450	1.3924		1.20038	0.794485						0.727751	1.20038	0.922596	0.783131	0.706883	0.903309
0.923126	1.17285		2.4409	1.04946		452.1	1.80466		0.601483	0.756913						0.756913	0.601483	0.564631	1.01182	0.836326	1.17838
1.45101	0.773		3.4118	1.67504		453	1.56657		0.864757	0.727751						0.697668	0.864757	0.764443	0.765461	0.942306	1.38373
2.02663	0.491465		3.0783	1.26423		453	0.836327		0.693845	0.697668						0.891949	0.693845	0.870538	1.83274	0.718236	1.04506
0.888641	0.782077		2.5881	0.697668		460	0.536401		0.522111	0.891949						1.02715	0.522111	0.81422	0.764357	0.348452	1.52145
1.27062	0.760369		2.7636	0.772189		460	0.936547		1.10803	1.02715						0.916638	1.10803	1.13668	1.42008	1.19211	0.823115
0.872725	0.942238		2.8354	0.996381		460	0.631712		1.11821	0.916638						0.627782	1.11821	1.12184	1.19043	0.695702	0.678518
1.06106	0.491465		2.902	0.627583		460	0.726299		0.910894	1.03212						1.03212	0.910894	0.872299	0.885189	1.11046	1.012
0.81702	0.893908		2.7605	1.09249		470	0.844348		0.993829	0.627782						0.611409	0.993829	0.75993	1.04842	1.06403	1.0429
1.62873	1.1124		3.1095	1.60145		470	0.638774		1.03513	0.900068						0.900068	1.03513	1.36243	0.55639	1.86035	1.73131
1.26797	0.828175		2.4617	1.41602		470	0.625902		1.08216	0.611409						0.892854	1.08216	1.69106	1.0657	0.903765	0.922571
1.07963	1.05536		2.9973	1.50693		470	0.522111		1.13128	0.892854						0.919095	1.13128	1.20385	0.481812	1.02353	1.06469
0.885989	0.981778		2.8572	1.38436		470	1.23078		0.702404	0.325036						0.325036	0.702404	0.608429	1.0531	0.972595	1.02201
1.00243	0.647761		3.1925	1.14871		472	1.10803		0.861586	0.971412						0.971412	0.861586	0.715505	1.12734	0.770521	1.18689
0.713566	0.868834		3.181	0.678226		480	0.987124		0.806693	0.919095						1.45857	0.806693	0.701001	1.07701	1.1773	0.688937
1.13003	0.916413		3.0492	0.816766		480	0.990358		1.5092	1.1924						1.1924	1.5092	1.48967	0.962496	1.29676	0.91892
0.832936	1.51137		2.6199	1.18436		480	1.23558		0.868896	1.45857						0.569887	0.868896	1.51441	1.33435	0.972231	1.50693
1.01332	2.02042		2.8963	0.684002		480	1.04275		1.9118	0.569887						0.997844	1.9118	0.899213	0.935202	1.32035
1.03454	1.28147		2.8678	0.900809		480	0.93642		0.800062	0.997844						0.768582	0.800062	1.11533	1.12608	0.537152	0.970914
0.933737	0.890995		3.3315	1.64368		484.7	0.963503		0.85177	0.768582						1.01761	0.85177	0.738567	0.864356	0.684021	1.0087
1.3449	1.7523		3.1618	0.808948		490	0.880167		0.942019	1.01761							0.942019	1.29254	1.10381	0.937979	0.851506
0.949653	0.833577		3.1351	1.64558		490	0.73271		1.02192							0.75715	1.02192	0.876352	1.21039	1.4768	2.0509
1.06637	1.45369		2.4852	1.04158		490	0.687162		0.902272	0.75715						1.56028	0.902272	1.17396	1.07811	1.01179	1.1671
0.830283	1.48939		3.0386	0.513868		490	0.582746		1.01664	0.990275						0.796509	1.01664	0.640806	0.936987	0.545259	1.5208
1.44305	0.955179					490	1.54889		0.943129	1.56028						0.990275	0.943129	1.09759	0.827964	0.877331	1.20145
0.549101	0.911763		3.3326	1.57183		490	1.1157		1.96721	0.796509						0.656657	1.96721	1.35158	0.812757	1.60381	1.81366
1.58629	1.15017		2.7193	1.60061		500	0.891761		1.42994	0.955956						1.11512	1.42994	1.29756	1.32245	1.11442	0.968568
0.985063	1.40091		3.0896	0.929522		500	0.741663		1.82672	0.656657						0.955956	1.82672	0.764357	1.03007	0.848442	1.24886
1.0929	0.994226		2.9782	0.960867		500	0.750244		1.05304	1.11512						0.453309	1.05304	1.40636	0.934569	1.18473	0.849278
0.885989	0.920347		2.6884	0.600341		500	0.873496		0.546323	0.453309						0.977492	0.546323	1.65331	1.37421	1.36392	1.43138
1.15125	1.13271		2.6714	3.40476		500	0.934568		0.750244	0.977492						0.976685	0.750244	1.01594	0.605761	1.1	0.903126
0.78784	2.35608		3.1919	1.50459		500	1.53427		0.635039	0.976685						0.752711	0.635039		1.31599	1.21242	1.45674
1.38207	0.830531		3.3756	2.15146		509.6	0.929037		1.38019	0.752711						0.795845	1.38019	1.67818	0.547127	0.866836	1.00985
1.28123	1.1806					510	0.816922		0.885978	0.795845						0.831061	0.885978	1.22514	0.613574	1.00468	1.15294
1.15379	1.27987		3.0126	1.34511		510	0.902272		0.658114	0.831061						0.735741	0.658114	0.659795	0.792659	1.12954	1.10177
1.06902	1.77453		2.7099	0.800561		510	0.989177		1.32383	0.735741						1.23333	1.32383	1.03844	0.943138	1.4494	0.726644
1.26001	1.17804		2.8451	1.88004		510	1.35759		0.871595	1.23333						1.03742	0.871595	1.45046	0.653546	1.13572	1.02009
1.26267	1.44298		2.8462	0.624359		510	0.732263		1.53781	0.592272						0.592272	1.53781	0.764294	1.86433	1.293	1.07392
0.761749	1.0216		2.3982	0.887489		514	0.472181		1.11995	1.03742						1.49898	1.11995	0.748339	0.672751	1.75824	1.16614
0.952305	1.78966		2.5326	0.885772		518	1.00479		1.23078	1.49898						0.816241	1.23078	0.707315	0.628042	1.29787	1.40187
0.763966	1.47843		2.4643	0.844324		518.2	0.793015		0.977652	0.816241						0.974065	0.977652	0.781181	1.26422	1.10006	0.747057
0.896599	1.92009		3.1582	0.678518		520	0.501537		0.726299	0.974065							0.726299	0.821722	0.873155	1.20852	1.32227
0.753356	1.00899		2.321	1.0584		520	0.961463		0.687065								0.687065	1.22157	0.998759	1.30097	1.58702
1.22288	1.7118		3.0889	0.775285		520	1.10803		0.759595								0.759595	1.28818	1.12942	1.1157	0.879252
1.38469	1.31868		3.5294	0.458873		520	0.764357		1.40812								1.40812	0.657336	1.18146	0.823645	1.04374
0.947	0.854036		3.486	2.20061		520	1.67818		0.720786								0.720786	1.1108	0.836913	1.23148	1.15543
0.830283	1.06364		2.4898	0.842496		520	0.962496		0.561493								0.561493	0.989177	1.00333	1.04075	0.851506
0.979798	0.906424					520	1.3983		4.33486								4.33486	0.765793	0.971268	0.885978	1.17455
0.965569	2.16307		3.1983	1.37936		520	1.26704		0.649127								0.649127	1.60823	0.793015	1.22497	1.25342
0.933737	0.757251		2.7765	1.43496		521	0.571846											1.08116	0.985774	1.16206	1.6587
0.82763	0.980724		3.4441	1.44442		522	1.72134		1.54122								1.54122	0.582746	1.19657	1.30389	1.62322
1.07433	1.77453		2.6187	1.25181		525	1.19657		0.73602								0.73602	1.20038	0.984803	1.42514	1.2427
1.24144	1.51951		2.9602	1.49361		530	0.465294		1.03413								1.03413	1	1.22888	0.985774	1.50853
1.05045	1.295		3.2177	1.20523		530	1.3462		0.766718								0.766718	0.884152	0.816185	0.979946	0.458873
1.01862	0.958486					530	0.877285		0.923733								0.923733	1.21132	1.1629	0.892192	1.38068
1.03984	1.57659		3.173	0.892012		530	1.13668		1.26957								1.26957	1.11893	0.856692	1.38984	1.15254
0.984137	2.00662		2.81	0.68967		530	0.899213		1.02713								1.02713	1.28442	0.59978	1.38441	1.67504
0.710913	1.57992		3.2723	1.18725		530	0.626061		0.786239								0.786239	0.96555	1.06299	0.609126	0.87711
1.09024	1.58826		3.5652	2.69298		532	1.09056		1.09894								1.09894	1.44565	2.30981	1.18472	1.81968
1.30246	1.60848		2.7586	1.97497		534.4	0.925271		1.1305								1.1305	0.60316	1.06594	0.808948	1.54806
1.12207	2.03943		3.1051	1.33853		540	0.979032		0.414739								0.414739	1.52509	0.612878	0.937501	1.75092
0.854157	1.2407		3.7075	0.753701		540	1.5092		0.922301								0.922301	1.71788	0.696239	1.41237	1.50235
0.811714	1.86945		2.7	1.0445		540	0.840117		0.906761								0.906761	1.8133	0.929037	1.98575	0.544285
0.679081	1.15394		2.7421	0.88944		540	1.48967		0.472359								0.472359	0.731366	0.290736	3.29158	0.637136
1.68974	0.869563		2.547	0.598836		540	0.70469		0.694846								0.694846	1.00424	0.760283	1.2038	1.07107
0.976179	1.23273					540	1.12942		1.20038								1.20038	1.03867	1.35181	0.902424	1.2468
1.55181	1.92627		2.4122	0.789608		540	1.4494		0.837886								0.837886	0.837249	1.66757	0.960867	0.753701
1.43774	0.832561		2.8988	1.04549		540	1.38441		1.07003								1.07003	1.28357	2.34124	0.571208	0.858365
1.1486	0.943114		2.5954	1.00579		543	0.947078		1.8437								1.8437	0.699422		1.18725	0.99724
0.931084	1.79346		2.8473	1.0667		544.2	1.5489		0.894351								0.894351	0.844711	0.77278	1.60061	1.5198
0.612765	1.89762		2.9475	0.633439		545	0.848603		1.34663								1.34663	0.742379	1.00848	0.768582	0.892012
1.49345	0.886302		2.3869	1.05639		547	0.757819		1.27032								1.27032	0.68959	1.55435	1.20617	1.44442
1	1.20513		3.2413	0.919516		547.6	1.15803		0.77439								0.77439	0.560095	1.08175	0.935788	0.584751
0.936389	1.21427		2.7748	1.1108		550	1.07681		0.836498								0.836498	1.48546	0.955854	0.926587	1.06937
1.00491	1.42631		2.5808	0.465294		550	1.13128		1.01421								1.01421	1.23558	1.08083	1.62804	1.14469
0.798968	1.48312		3.0266	1.35975		550	0.871595		0.925926								0.925926	1.1549	1.3983	1.10072	1.11583
1.01732	2.38814		2.6058	1.12449		550	1.00579		0.724029								0.724029	0.889462	0.701313	1.10541	1.29114
1.3374	1.24605		3.112	1.88238		550	0.883643		0.596574								0.596574	0.919516	0.949515	0.894586	0.808489
0.851074	1.75583		2.4049	1.08222		550	0.845781		0.978052								0.978052	1.23718	0.938795	1.25316	1.88849
1.10665	1.09838		2.8057	1.88844		550	1.65331		0.354937								0.354937	0.663959	0.950018	0.513868	1.18456
0.824978	1.56501		2.5341	1.72134		550	1.52685		1.24574								1.24574	1.32285	1.0667	1.7433	2.47583
0.957611	1.13023		2.4745	1.32285		560	0.751604		0.627168								0.627168	0.963135	1.58067	1.06927	0.86544
0.923126	1.373		2.3923	0.979032		560	1.38727		0.417048								0.417048	1.36257	1.09128	0.829039	1.64368
0.78408	1.23671		3.0445	1.2157		560	0.477886		1.75414								1.75414	1.05	0.210426	0.671907	1.01827
0.819672	1.84963		2.2885	1.02896		560	0.980722		0.976848								0.976848	0.661756	1.08473	1.19932	5.53775
1.08494	1.13023		2.5365	1.44616		560	1.21634		0.621128								0.621128	1.60298	0.662304	0.606076	1.61734
0.925779	1.4203		2.6682	0.750244		560	1.28357		1.35242								1.35242	1.01496	0.914091	1.38556	1.66321
0.843546	0.647002		2.9236	1.86035		560	0.445828		0.783277								0.783277		1.14982	1.64756	2.69298
1.56772	2.01314		2.8722	1.83274		570	1.32285											0.676391	1.48168	1.05704	2.20061
1.13146	1.17676		2.1429	1.9736		570	1.88238		0.787234								0.787234	1.68414	0.862382	1.42783	1.26911
0.9974	2.4765		2.2504	0.448203		570	1.67874		1.04144								1.04144	0.963503	1.17597	0.825821	1.50459
1.41387	0.943807		3.0821	1.29278		570	1.71788		0.809861								0.809861	1.41737	1.27806	1.13916	1.91561
1.59955	1.10935		2.6503	0.890031		570	1.00154		0.83755								0.83755	0.873496	0.897664	0.83755	1.90617
1.12473	1.00466		2.5011	0.766053		570	1.78866		0.473864								0.473864	1.2389	1.28117	1.07874	1.33427
0.856809	1.44853		2.4207	0.802405		570	1.03007		1.40339								1.40339	1.04275	1.04319	1.61658	0.912654
0.925779	0.998645		2.9254	0.70469		570	0.745436		0.61379								0.61379	0.848603	2.73385	1.16008	0.894762
1.16717	0.48164		2.6473	0.925271		573	1.49087		2.0778								2.0778	1.02182	1.29278	1.61912	1.99706
1.40061	0.671298		2.4453	0.842627		575	1.18146		0.648174								0.648174	0.567088	0.634295	1.12366	2.91464
0.981484	1.04654		2.5858	1.13128		580	1.04549		0.689027								0.689027	1.1267	0.807964	0.851391	1.50459
1.2494	1.57993		2.4398	0.868896		580	1.11821		1.17481								1.17481	1.07003	0.815503	1.19204	1.06578
1.199	1.0424		2.7577	1.04275		580	0.759595		0.975894								0.975894	0.693228	1.2335	0.866814	2.0745
1.10085	1.14927		2.7287	1.67874		580	0.841481		0.803762								0.803762	0.824958	1.59738	0.860757	1.64511
0.899252	1.34935		3.271	2.34124		580	0.898415		1.26401								1.26401	0.694967	0.750217	1.39139	1.77431
1.91522	1.02594		2.5029	0.466268		580	1.07797		1.40968								1.40968	0.427157	0.735503	1.02287
1.06106	0.779669		2.4729	0.891761		580	1.48887		0.603036								0.603036	1.26422	1.34807	1.34511	0.882326
1.35229	0.856588		2.9523	0.768187		580	1.27732											0.742417	0.841175	1.41571	1.92539
0.758661	1.15945		2.5742	0.751604		580	0.770521		0.85124								0.85124	0.955838	1.75451	1.83691	1.50192
1.1486	0.947648		2.7176	0.848603		585	1.1267		1.26033								1.26033	1.13779	0.839397	1.01187	0.82709
0.861	1.13805		3.6328	0.628042		587.5	1.96721		1.13722								1.13722	1.19655	2.01838	0.661983	2.29656
0.962916	1.18123		3.1	1.0393		590	0.81191		1.13355								1.13355	1.05796	1.55707	1.03226
0.92055	0.672886		3.0321	0.786239		590	1.29278		0.559742								0.559742	1.01322	0.731366	1.00847
0.915168	0.901344		2.8475	1.21132		590	0.972595		0.845347								0.845347	1.29719	0.91096	1.49361
0.990025	0.966051		2.222	0.587718		594.7	0.757149		0.619356								0.619356	0.915699	0.893234	1.62733
0.965569	1.1039		3.5935	1.75824		600	0.628469		0.817332								0.817332	1.21849	1.10774	1.15763
1.4908	0.731116		3.1038	1.42008		600	1.2157		1.22088								1.22088	0.620689	0.50944	2.15146
0.811714	1.07915		2.3796	0.629186		600	0.731366		1.02775								1.02775	0.81191	0.862137	0.788244
1.37462	1.01374		3.5411	2.06211		600	1.86433		0.788575								0.788575	1.1126	1.52583	0.889366
0.915168	1.68097		2.5642	0.601483		600	2.30981		0.841382								0.841382	1.05898	1.54563	1.20523
1.11942	0.613533		2.4988	0.638774		600	1.0667		0.939308								0.939308	1.65325	1.77618	1.14213
1.37121	0.779669		3.4961	1.04558		602	0.495352		1.06017								1.06017	0.999723	1	1.13752
0.739417	1.30386		2.7226	0.658114		609	0.900134		0.727288								0.727288	0.981472	0.726521	1.10408
1.00005	0.961183		2.9567	0.923617		610	0.654228		0.704843								0.704843	0.841481	1.57689	0.819702
0.731974	1.23558		2.1831	0.947078		610	0.918707		0.618467								0.618467	1.1577	0.642697	0.959154
1.12401	0.700928		2.8537	1.3089		610	1.44346		0.663898								0.663898	1.03463	1.53427	0.999012
1.12207	0.943807		2.7741	0.899213		610	1.73968		0.692999								0.692999	0.93391	0.827037	1.39954
0.652555	0.625866		2.769	0.993829		610	1.01943		1.4285								1.4285	1.17422	1.3924	0.93313
1.05311	1.10282		3.0971	1.20852		610	1.19043		0.774134								0.774134	0.66411	1.0393	1.34308
2.23885	0.805426		2.6562	0.900134		610	0.701313		0.761223								0.761223	1.62725	1.07585	1.57633
	0.917226		3.1779	0.50944		610	0.942306		0.866335								0.866335	0.70469	0.894092	0.720049
1.08928	0.907861		2.4739	0.472181		614	1.48168		0.991355								0.991355	0.830397	0.89745	1.17467
0.939042	1.14927		2.2414	0.880231		615	0.659671		0.748076								0.748076	0.849582	1.46014	0.959872
0.890775	1.06012		3.6978	1.22497		620	0.844177		0.959932								0.959932	0.653546	0.742705	1.48275
1.22326	0.81848		3.0795	0.626061		620	1.55073		1.03324								1.03324	0.954065	1.5233	0.903309
1.02393	1.06643		2.8591	1.48967		620.1	1.08222		1.08046								1.08046	0.495075	1.44761	1.17838
1.60486	0.499125		3.5537	1.45399		621	1.22157		0.977915								0.977915	1.26894	0.859677	1.38373
1.199	0.564963		2.5038	1.00479		624	1.27483		0.647565								0.647565	0.626061	1.43749	1.04506
0.781599	0.937111		2.2816	1.10803		630	0.495075		0.916749								0.916749	0.884965	0.538036	1.52145
0.915168	1.29243		3.33	1.5489		630	1.07811		0.841016								0.841016	0.725206	0.877331	0.823115
0.602948	0.997645		2.7531	0.840117		630	1.10774		1.32353								1.32353	0.918633	1.74124	0.678518
1.05045	0.861089		3.0187	1.07797		630	0.852486		0.959445								0.959445	0.990939	1.34245	1.012
1.02127	0.718807		2.7525	0.922595		630	0.925271		1.18297								1.18297	1.51422	0.97231	1.0429
1.17364	1.48638		3.2714	1.2665		630	1.28607		0.900068								0.900068	1.04072	2.1175	1.73131
0.920473	1.0507		2.7469	1.15803		630	1.38984		0.730261								0.730261	0.677298	1.5489	0.922571
0.923031	1.34935		2.4061	0.978052		630	0.866456		0.610645								0.610645	0.956023	0.782741	1.06469
0.875378	1.17661		2.9612	0.634295		633	1.43749		0.843712								0.843712	0.802183	1.26704	1.02201
0.664979	1.47461		3.3018	0.802827		633.5	2.36559		1.25187								1.25187	1.11273	0.69374	1.18689
1.02228	0.65157		2.5264	1.54889		640	1.03463		0.626359								0.626359	1.77084	1.11865	0.688937
0.854157	0.883814		3.3526	1.34604		640	1.01182		0.42854								0.42854	0.764443	1.39212	0.91892
1.07963	0.968003		2.6183	1.27825		641	1.88844		0.888472								0.888472	0.652354	0.892192	1.50693
1.48814	1.14702		2.7208	0.845781		650	1.26957		0.700783								0.700783	0.469884	1.64795
1.10351	1.71237		2.3358	0.725206		650	0.766718		0.678234								0.678234	1.30046	1.47791	0.970914
0.751824	0.894859		2.4464	2.42786		650	1.1267		0.89429								0.89429	0.832394	1.2723	1.0087
0.970874	1.03209		3.2478	0.637401		650	1.21039		1.0584								1.0584	1.40328	0.690179	0.851506
0.819672	0.746017		2.8778	1.13668		650	1.58067		4.48374								4.48374	1.56234	1.45123	2.0509
1.29026	0.59442		1.8924	0.839765		650	1.08509		0.789214								0.789214	0.717925	1.11212	1.1671
0.872725	1.38972		2.3842	0.888622		650	1.42514		0.619888								0.619888	0.904643	0.866248	1.5208
0.932956	1.24164		2.5382	1.1267		660	0.629186		0.804836								0.804836	0.986035	0.831963	1.20145
0.692344	0.776269		2.6687	0.793015		660	0.553867		0.696994								0.696994	0.849365	0.806672	1.81366
0.729482	0.746017		3.4226	1.4494		660	1.04842		1.08845								1.08845	0.637401	0.833914	0.968568
1.27858	1.09956		3.0156	1.18146		660	2.11075		0.691339								0.691339	1.0151	0.914572	1.24886
1.15875	0.918167		2.6394	1.26957		660	0.951395		0.690611								0.690611	0.622622	1.28059	0.849278
0.9404	0.667334		2.9042	1.08116		665	1.24574		1.18647								1.18647	0.812727		1.43138
0.941694	0.765274		2.9583	0.613574		665	0.481812											0.788833	1.13366	0.903126
1.02724	0.865603		2.2517	0.694845		670	0.625185		1.35485								1.35485	0.842627	0.883403	1.45674
0.739417	1.14141		3.3666	0.948992		670	1.29756		1.51567								1.51567	0.927192	1.27083	1.00985
			2.93	1.02599		670	0.50944											0.882553	1.5366	1.15294
1.36082	0.670504		3.0849	0.852486		675	1.08756		1.17348								1.17348	1.02397	0.704006	1.10177
1.06902	0.740849		3.0848	1.26894		680	0.694845		0.714364								0.714364	0.902236	0.936719	0.726644
0.932956	0.672853		2.962	1.03007		680	1.15365		0.868182								0.868182	1.49868	0.77125	1.02009
0.9801	0.638603		3.1605	0.872299		680	0.764357		0.866354								0.866354	0.628916	1.1685
0.856037	0.519645		2.8965	1.44565		680	0.943138		0.775149								0.775149	1.3233	0.648357
1.04461	0.739734		2.8874	1.1482		680	0.634295		0.775846								0.775846	1.09128	0.842496
1.7481	0.766661		3.0183	0.942306		680	1.86035		0.782764								0.782764	0.556435	1.03308
0.779882	1.17017		2.8075	1.62725		680	1.20852		1.47893								1.47893	0.621904	1.06575
0.973526	1.08807		2.5729	0.726299		685.6	0.658114		0.728833								0.728833	1.26083	0.882162
1.2998	0.808902		3.1519	1.15351		690	1.08116		0.663831								0.663831	0.536482	1.1816
0.81702	0.80199		3.1375	0.924592		690	1.21132		1.0305								1.0305	0.472181	1.29838
0.809061	0.785956		3.1912	0.701313		690	0.948992		0.950805								0.950805	0.572043	1.14959
1.3953	0.708765		3.3092	1.21725		695	1.36243		0.719102								0.719102	2.4237	0.660327
1.10085	0.745314		3.1648	0.730676		700	0.993829		0.877781								0.877781	1.17354	1.19749
0.955288	1.41214		3.169	1.25056		700	1.35975		0.853666								0.853666	1.12701	1.22014
0.750703	0.715362		3.0162	1.08756		700	0.659639		1.07784								1.07784	1.02353	0.74261
0.965569	0.772317		3.3299	0.898189		700	1.54563		1.81532								1.81532	1.25696	2.42524
1.31307	0.862724		2.9881	1.3924		700	1.73968		0.700671								0.700671	3.47456	0.821514
1.03454	0.29656		2.5327	0.987124		700	1.02599		0.699744								0.699744	1.06042	0.987269
1.81177	0.474616		2.9968	1.0373		710	0.876352		1.15705								1.15705	0.986065	1.21415
0.673776	0.511584		2.5285	1.32285		710			0.744022								0.744022	1.75416	0.816766
0.655054	2.15303		2.5373	0.764357		710	1.55707		0.753847								0.753847	1.00154	0.8123
1.199	1.24006		2.9652	0.918707		710	1.46014		0.827567								0.827567	1.35858	0.779233
0.891294	0.641791		2.9048	0.764357		710	1.21659		1.48467								1.48467	0.788956	0.574951
1.37408	0.475608		2.9134	0.536482		720	1.25474		0.427822								0.427822	1.02371	1.85722
0.712124	0.781399		2.9752	1.1157		720	1.11046		1.41049								1.41049	1.04558	0.741074
0.915168	0.756521		2.5788	0.877285		720	1.47739		0.900809								0.900809	1.3089	1.78337
0.891294	0.675013		2.9728	1.19043		721.2	1.02192		0.772123								0.772123	1.2969	0.877514
			3.5481	1.13373		726	0.893857		1.80077								1.80077	1.22275	0.972054
0.970874	1.06647		3.1254	0.844177		734	1.6423		0.585397								0.585397	1.9213	2.83015
1.10616	0.884524		2.6882	0.653546		740	2.42786		1.07645								1.07645	0.96082	1.0796
1.06637	0.720452		2.8968	0.770521		750	1.32285		0.822907								0.822907		0.745814
0.856809	1.92524		3.3572	1.21384		760	0.893593		1.30723								1.30723	0.918707	1.15689
0.989442	1.645		3.4714	0.866456		760	0.924592		0.825681								0.825681	0.706883	1.90261
1.02476	0.844207		2.7868	0.659671		760	1.98074		1.02485								1.02485	1.15365	0.740086
0.779882	1.06899		3.0612	1.32245		764	1.27825		0.765408								0.765408	0.545161	0.940481
1.33988	0.770955		3.2077	1.57689		770	1.42008		0.844324								0.844324	0.886052	1.28194
1.14883	0.758354		2.4746	1.3983		770	1.15351		0.778406								0.778406	0.885693	1.01632
1.17116	1.45887		2.6158	1.02192		770	1.12758		1.17427								1.17427	1.24254	1.61579
1.00801	0.526645		2.644	0.731366		773	0.786239		0.845159								0.845159	0.898416	1.03544
			2.9212	0.925271		780	0.817415		1.04158								1.04158	0.847155	1.2545
1.35229	0.89908					780	1.41464		0.866878								0.866878	0.504211	0.906918
1.28389	0.882829		3.4427	1.90012		780	0.695702		1.25463								1.25463	1.31808	0.746776
0.939042	1.1938		2.6597	0.830969		780	1.34604		0.831117								0.831117	0.72436	1.41078
0.726829	0.903537		2.8189	1.38441		782	1.45399		1.04946								1.04946	0.804401	0.827826
0.759267	0.67061		2.5994	0.885693		787	2.34124		0.654743								0.654743	0.826975	1.23035
1.25206	1.18034					800	1.14982		0.939065								0.939065	1.66562	0.737037
1.20431	0.938822					809.7	0.921771		1.76047								1.76047	0.811593	1.21893
1.18839	0.853615					810	2.12059		0.953623								0.953623	0.896059	1.28399
0.989442	0.755561					820	1.75451		1.05679								1.05679	0.706886	1.2003
0.981484	0.875486					830	0.817206		0.981652								0.981652	1.05926	0.827581
1.32996	1.02199					835	0.731366		1.09397								1.09397	1.02902	1.18197
0.823781	0.99588					840	0.923733		0.622019								0.622019	0.847303	1.02452
0.917821	1.26136					840	1.27359		0.640652								0.640652	1.3567	0.85943
1.31507	0.519009					840	1.21725		1.09061								1.09061	0.898318	1.3989
1.23879	0.685012					850	1.64795		0.786632								0.786632	0.87717	0.627583
1.62078	1.05996					850	1.11899		0.907376								0.907376	1.46111	0.886967
0.769272	1.20194					860	1.19266		1.01267								1.01267	1.17597	0.791801
1.07191	0.744411					870	1.75824											0.905096	1.34992
0.612873	1.89886					870	1.37339		0.654745								0.654745	2.27697	0.755687
0.599501	1.51965					910	2.88681		0.800378								0.800378	0.996381	1.73038
1.78899	0.905024					950	1.57689		2.17394								2.17394	0.924446	1.00561
0.915168	0.763248					970	1.50613		0.703929								0.703929	0.798398	0.987039
0.689692	1.68229					1050	0.290736		1.03424								1.03424	0.67195	1.02645
0.694997	1.7477					1070	0.887825		1.50612								1.50612	0.651201	0.688402
0.578135	1.6918					1700	1.0393		0.838538								0.838538	0.655127	0.68967
0.841149	1.09642								0.928221								0.928221	1.10101	0.921156
0.883336	0.987272								0.745291								0.745291	0.947797	1.54675
0.647249	1.51965								1.12758								1.12758	1.22648	0.588163
1.28654	0.82551								0.713316								0.713316	0.571363	0.835845
0.785188	0.923723								0.871564								0.871564	0.311443	0.666155
1.14064	0.894635								0.76508								0.76508	1.16624	0.890174
1.41387	1.33677								0.790197								0.790197	1.32363	0.874857
0.835588	0.90205								0.57242								0.57242	1.08034	0.966893
1.03469	1.23875								0.611335								0.611335	0.89059	1.41095
0.992507	0.782904								0.85594								0.85594	0.602657	0.925352
1.23349	0.411117								1.08554								1.08554	0.866082	0.723693
1.38469	0.789957								1.13157								1.13157	0.95532	1.60321
0.776636	1.034								1.41602								1.41602	1.17004	0.996381
0.981484	0.745107								1.23096								1.23096	1.01775	0.765359
1.01332	0.948706								0.787461								0.787461	2.01807	1.30516
1.10416	0.734684								0.772189								0.772189	1.77491	1.02376
1.15921	0.783609								0.874489								0.874489	1.10341	1.51106
0.863481	1.08389								0.929106								0.929106	0.876752	0.923679
1.2945	1.03803								0.603746								0.603746	1.4116	0.851506
1.07963	0.898339								1.34308								1.34308	1.15254	1.16865
1.22022	1.1956								1.48275								1.48275	0.769176	0.763246
0.978832	0.747491								1.13224								1.13224	0.825736	1.63926
1.18043	0.606347								1.2539								1.2539	0.816749	1.33627
									0.655241								0.655241	0.669188	0.999106
									2.10415								2.10415	1.04525	0.946858
									0.889972								0.889972	1.80314	1.17242
									0.885795								0.885795	0.691447	1.26137
									1.14706								1.14706	2.87899	0.622387
									0.887489								0.887489	1.01668	2.40556
									1.22287								1.22287	1.1755	0.965562
									0.665185								0.665185	1.31264	0.916045
									1.18436								1.18436	0.677003	1.05591
									0.855536								0.855536	0.861612	1.70165
									1.35111								1.35111	0.973102	0.702593
									0.706886								0.706886	0.665598	0.696419
									1.22018								1.22018	1.03934	0.849328
									0.690611								0.690611	1.28396	0.882925
									0.688932								0.688932	3.02909	1.56763
									0.889663								0.889663	1.02547	0.67728
									1.02624								1.02624	0.831676	0.838538
									0.689878								0.689878	0.837435	1.2145
									0.600341								0.600341	0.729163	1.11944
									0.942199								0.942199	0.895836	1.79592
									0.972361								0.972361	0.571098	0.645665
									1.07641								1.07641	0.759741	0.860941
									0.949094								0.949094	1.01759	1.0136
									1.67604								1.67604	0.712479	1.60145
									0.74389								0.74389	0.646627	1.01094
									0.607596								0.607596	0.800561	0.88944
									0.588346								0.588346	0.847687	1.26449
									1.18898								1.18898	1.04158	1.21813
									0.683411								0.683411	1.66623	0.841382
									2.42786									1.08113	1.61599
									0.814469									1.20235	0.971584
									0.839766									1.3179	0.717317
									0.739501									1.11548	0.810102
									0.908655									1.79928	0.779388
									1.15076									0.82146	0.775285
									0.990639									0.869126	1.22304
									0.88273									0.657191	0.794576
									1.33182									0.782132	0.91377
									1.32673									1.07874	1.3024
									1.96669									0.915674	1.19825
									0.770181									1.17754	0.735043
									1.53055									1.51789	0.894806
									0.496898									0.586319	1.20424
									0.900134									1.0771	0.704248
									0.923617									0.954887	1.15639
									1.09056									0.753847	0.895711
									1.31652									0.624359	1.17441
									1.27825									1.02442	1.31941
									1.67874									1.01414	0.950643
									1.15803									1.7046	1.1816
									0.757149									1.54699	0.904448
									1.19669									0.881327
									0.806051									1.25181	1.38509
									0.896191									1.09908	0.833493
									1.0199									0.67102	1.22488
									0.856364									1.03532	1.37936
									0.990358									0.922075	1.07031
									0.466268									1.21044	1.17786
									1.31942									0.758759	0.886096
									1.05055									0.934283
									1.52642									0.983706	1.59309
									0.769124									0.88134	1.15223
									1.41531									0.857969	0.674716
									0.625185									1.07315	0.84555
									0.909574									1.41381	0.917679
									4.80688									0.9793	1.01922
									0.73271									0.591291	1.29819
									1.72134									1.16786	0.914451
									0.687162									0.962942	1.33109
									1.17916									1.43822	1.64558
									1.16934									0.533499	2.25373
									0.735503									0.854027	1.18463
									0.954065									2.04459	1.58702
									1.00579									1.18376	1.42002
									0.905901									0.768226	0.9399
									0.809711									1.01171	1.53377
									0.836112									0.852241	1.10987
									1.00374									1.08956	1.04785
									1.2563									1.00402	0.858081
									0.797101									0.81031	0.670534
									1.35975									0.761972	1.76599
									0.620928									0.579044	1.10323
									1.20633									1.09391	1.14796
									1.23788									0.850342	1.89489
									0.883643									0.407044	0.75011
									0.973368									0.986911	0.734077
									0.840117									3.56137	0.855752
									0.768187									0.649799	0.979501
									1.07733									0.971584	0.678226
									1.40482									1.21227	0.750185
									1.1482									1.26423	1.07871
									0.718236									0.876757	1.51288
									1.2445									0.794128	0.885423
									1.00479									1.19314	1.43496
									0.845781									0.838477	0.893356
									1.1098									0.684002	0.738341
									0.654228									1.22192	1.01241
									1.88844									1.62871	1.11617
									0.591831									0.662171	1.14871
									0.7096									0.718457	1.26675
									0.673897									0.529993	1.52998
									0.620863									1.07839	0.850342
									0.704593									0.529852	0.967942
									0.80988									0.695831	1.33853
									0.922596									1.59447	1.2116
									0.564631									0.998774	0.822907
									0.764443									1.24282	0.91992
									0.870538									1.46647	0.888121
									0.81422									0.930477	0.759744
									1.13668									0.719092	0.758156
									1.12184									1.10587	2.06377
									0.872299									1.06373	1.01337
									0.75993									0.914451	1.11289
									1.36243									1.28079	1.07107
									1.69106									8.66839	0.727406
									1.20385									1.40944	1.17786
									0.608429									1.10323	1.09437
									0.715505									0.763318	0.598836
									0.701001									1.15098	1.91246
									1.48967									1.05987	0.756405
									1.51441									1.0445	0.893114
									0.899213									0.716061	1.26474
									1.11533									0.598131	0.717481
									0.738567									0.708194	2.18621
									1.29254									1.25838	0.963237
									0.876352									0.740091	0.861059
									1.17396									0.986015	0.632351
									0.640806									0.771471	0.822907
									1.09759									0.796094	0.521428
									1.35158									1.10492	0.715063
									1.29756									1.02874	1.54412
									0.764357									0.76444	1.31731
									1.40636									0.810484	0.990275
									1.65331									0.586319	1.79649
									1.01594									0.941773	1.78303
																		0.500807
									1.67818									1.12581
									1.22514									0.885772
									0.659795									0.989913
									1.03844									1.57183
									1.45046									0.585099
									0.764294									1.27318
									0.748339									1.9311
									0.707315									1.11543
									0.781181									0.815427
									0.821722									0.874084
									1.22157									0.91235
									1.28818									1.04942
									0.657336									1.18732
									1.1108									2.3239
									0.989177									0.837173
									0.765793									2.21113
									1.60823									0.953716
									1.08116									1.04413
									0.582746									1.0548
									1.20038									3.40476
									1									0.945264
									0.884152									1.30619
									1.21132									0.8869
									1.11893									1.16786
									1.28442									1.10084
									0.96555									0.79407
									1.44565									1.46861
									0.60316									0.929522
									1.52509									0.670858
									1.71788									1.38147
									1.8133									1.15662
									0.731366									0.85122
									1.00424									0.737726
									1.03867									1.88004
									0.837249									0.870987
									1.28357									0.636995
									0.699422									0.683527
									0.844711									1.08069
									0.742379									2.65594
									0.68959									1.09084
									0.560095									0.802588
									1.48546									1.34454
									1.23558									1.09084
									1.1549									0.970214
									0.889462									1.01565
									0.919516									1.08425
									1.23718									0.53661
									0.663959									1.10398
									1.32285									1.19003
									0.963135									0.96088
									1.36257									0.799216
									1.05									1.09249
									0.661756									0.547024
									1.60298									1.54018
									1.01496									1.12481
																		0.947768
									0.676391									1.36335
									1.68414									1.38436
									0.963503									1.12162
									1.41737									1.62238
									0.873496									0.945973
									1.2389									1.19412
									1.04275									1.21227
									0.848603									0.927365
									1.02182									0.843461
									0.567088									0.96115
									1.1267									1.97497
									1.07003									1.6739
									0.693228									1.28595
									0.824958									1.2003
									0.694967									0.811612
									0.427157									1.29461
									1.26422									0.679015
									0.742417									1.08556
									0.955838									1.00089
									1.13779									1.08804
									1.19655									1.48072
									1.05796
									1.01322									1.06866
									1.29719									1.52958
									0.915699									1.02543
									1.21849									1.22811
									0.620689									1.02389
									0.81191									0.983778
									1.1126									0.900809
									1.05898									1.02778
									1.65325									0.979957
									0.999723									1.12195
									0.981472									0.745996
									0.841481									1.32283
									1.1577									1.57087
									1.03463									0.87867
									0.93391									0.878216
									1.17422									0.689874
									0.66411									0.76509
									1.62725									0.978915
									0.70469									0.889069
									0.830397									1.07826
									0.849582									1.21209
									0.653546									0.5338
									0.954065									0.644702
									0.495075									1.20132
									1.26894									0.849326
									0.626061									0.978774
									0.884965
									0.725206
									0.918633
									0.990939
									1.51422
									1.04072
									0.677298
									0.956023
									0.802183
									1.11273
									1.77084
									0.764443
									0.652354
									0.469884
									1.30046
									0.832394
									1.40328
									1.56234
									0.717925
									0.904643
									0.986035
									0.849365
									0.637401
									1.0151
									0.622622
									0.812727
									0.788833
									0.842627
									0.927192
									0.882553
									1.02397
									0.902236
									1.49868
									0.628916
									1.3233
									1.09128
									0.556435
									0.621904
									1.26083
									0.536482
									0.472181
									0.572043
									2.4237
									1.17354
									1.12701
									1.02353
									1.25696
									3.47456
									1.06042
									0.986065
									1.75416
									1.00154
									1.35858
									0.788956
									1.02371
									1.04558
									1.3089
									1.2969
									1.22275
									1.9213
									0.96082
									0.918707
									0.706883
									1.15365
									0.545161
									0.886052
									0.885693
									1.24254
									0.898416
									0.847155
									0.504211
									1.31808
									0.72436
									0.804401
									0.826975
									1.66562
									0.811593
									0.896059
									0.706886
									1.05926
									1.02902
									0.847303
									1.3567
									0.898318
									0.87717
									1.46111
									1.17597
									0.905096
									2.27697
									0.996381
									0.924446
									0.798398
									0.67195
									0.651201
									0.655127
									1.10101
									0.947797
									1.22648
									0.571363
									0.311443
									1.16624
									1.32363
									1.08034
									0.89059
									0.602657
									0.866082
									0.95532
									1.17004
									1.01775
									2.01807
									1.77491
									1.10341
									0.876752
									1.4116
									1.15254
									0.769176
									0.825736
									0.816749
									0.669188
									1.04525
									1.80314
									0.691447
									2.87899
									1.01668
									1.1755
									1.31264
									0.677003
									0.861612
									0.973102
									0.665598
									1.03934
									1.28396
									3.02909
									1.02547
									0.831676
									0.837435
									0.729163
									0.895836
									0.571098
									0.759741
									1.01759
									0.712479
									0.646627
									0.800561
									0.847687
									1.04158
									1.66623
									1.08113
									1.20235
									1.3179
									1.11548
									1.79928
									0.82146
									0.869126
									0.657191
									0.782132
									1.07874
									0.915674
									1.17754
									1.51789
									0.586319
									1.0771
									0.954887
									0.753847
									0.624359
									1.02442
									1.01414
									1.7046
									1.54699
									0.881327
									1.25181
									1.09908
									0.67102
									1.03532
									0.922075
									1.21044
									0.758759
									0.934283
									0.983706
									0.88134
									0.857969
									1.07315
									1.41381
									0.9793
									0.591291
									1.16786
									0.962942
									1.43822
									0.533499
									0.854027
									2.04459
									1.18376
									0.768226
									1.01171
									0.852241
									1.08956
									1.00402
									0.81031
									0.761972
									0.579044
									1.09391
									0.850342
									0.407044
									0.986911
									3.56137
									0.649799
									0.971584
									1.21227
									1.26423
									0.876757
									0.794128
									1.19314
									0.838477
									0.684002
									1.22192
									1.62871
									0.662171
									0.718457
									0.529993
									1.07839
									0.529852
									0.695831
									1.59447
									0.998774
									1.24282
									1.46647
									0.930477
									0.719092
									1.10587
									1.06373
									0.914451
									1.28079
									8.66839
									1.40944
									1.10323
									0.763318
									1.15098
									1.05987
									1.0445
									0.716061
									0.598131
									0.708194
									1.25838
									0.740091
									0.986015
									0.771471
									0.796094
									1.10492
									1.02874
									0.76444
									0.810484
									0.586319
									0.941773
									0.500807
									1.12581
									0.885772
									0.989913
									1.57183
									0.585099
									1.27318
									1.9311
									1.11543
									0.815427
									0.874084
									0.91235
									1.04942
									1.18732
									2.3239
									0.837173
									2.21113
									0.953716
									1.04413
									1.0548
									3.40476
									0.945264
									1.30619
									0.8869
									1.16786
									1.10084
									0.79407
									1.46861
									0.929522
									0.670858
									1.38147
									1.15662
									0.85122
									0.737726
									1.88004
									0.870987
									0.636995
									0.683527
									1.08069
									2.65594
									1.09084
									0.802588
									1.34454
									1.09084
									0.970214
									1.01565
									1.08425
									0.53661
									1.10398
									1.19003
									0.96088
									0.799216
									1.09249
									0.547024
									1.54018
									1.12481
									0.947768
									1.36335
									1.38436
									1.12162
									1.62238
									0.945973
									1.19412
									1.21227
									0.927365
									0.843461
									0.96115
									1.97497
									1.6739
									1.28595
									1.2003
									0.811612
									1.29461
									0.679015
									1.08556
									1.00089
									1.08804
									1.48072
									1.06866
									1.52958
									1.02543
									1.22811
									1.02389
									0.983778
									0.900809
									1.02778
									0.979957
									1.12195
									0.745996
									1.32283
									1.57087
									0.87867
									0.878216
									0.689874
									0.76509
									0.978915
									0.889069
									1.07826
									1.21209
									0.5338
									0.644702
									1.20132
									0.849326
									0.978774
									1.81011
									1.52685
									2.88681
									1.23369
									0.817206
									0.475537
									0.858544
									1.18732
									2.39314
									0.817415
									1.11972
									1.03004
									0.536623
									1.44346
									1.22013
									0.679103
									0.829392
									0.458638
									0.968117
									1.25176
									0.768595
									0.929185
									1.0373
									0.87451
									1.41464
									0.826743
									0.860366
									0.852522
									1.02007
									0.93841
									0.445828
									0.93642
									0.823346
									0.683908
									1.29588
									1.08919
									1.07797
									1.36554
									1.49848
									0.766053
									0.723052
									0.82484
									0.83097
									0.921771
									0.926657
									0.765549
									0.856097
									1.08756
									0.653858
									1.04557
									0.757819
									0.613024
									1.43885
									0.98767
									0.767709
									0.594846
									0.761024
									0.570081
									1.05975
									1.73968
									1.56657
									1.0462
									1.35759
									1.42233
									1.01943
									1.08044
									1.44164
									0.663938
									0.659639
									1.13533
									1.54889
									0.534299
									1.78866
									0.76763
									1.03512
									0.783131
									1.01182
									0.765461
									1.83274
									0.764357
									1.42008
									1.19043
									0.885189
									1.04842
									0.55639
									1.0657
									0.481812
									1.0531
									1.12734
									1.07701
									0.962496
									1.33435
									0.935202
									1.12608
									0.864356
									1.10381
									1.21039
									1.07811
									0.936987
									0.827964
									0.812757
									1.32245
									1.03007
									0.934569
									1.37421
									0.605761
									1.31599
									0.547127
									0.613574
									0.792659
									0.943138
									0.653546
									1.86433
									0.672751
									0.628042
									1.26422
									0.873155
									0.998759
									1.12942
									1.18146
									0.836913
									1.00333
									0.971268
									0.793015
									0.985774
									1.19657
									0.984803
									1.22888
									0.816185
									1.1629
									0.856692
									0.59978
									1.06299
									2.30981
									1.06594
									0.612878
									0.696239
									0.929037
									0.290736
									0.760283
									1.35181
									1.66757
									2.34124
									0.77278
									1.00848
									1.55435
									1.08175
									0.955854
									1.08083
									1.3983
									0.701313
									0.949515
									0.938795
									0.950018
									1.0667
									1.58067
									1.09128
									0.210426
									1.08473
									0.662304
									0.914091
									1.14982
									1.48168
									0.862382
									1.17597
									1.27806
									0.897664
									1.28117
									1.04319
									2.73385
									1.29278
									0.634295
									0.807964
									0.815503
									1.2335
									1.59738
									0.750217
									0.735503
									1.34807
									0.841175
									1.75451
									0.839397
									2.01838
									1.55707
									0.731366
									0.91096
									0.893234
									1.10774
									0.50944
									0.862137
									1.52583
									1.54563
									1.77618
									1
									0.726521
									1.57689
									0.642697
									1.53427
									0.827037
									1.3924
									1.0393
									1.07585
									0.894092
									0.89745
									1.46014
									0.742705
									1.5233
									1.44761
									0.859677
									1.43749
									0.538036
									0.877331
									1.74124
									1.34245
									0.97231
									2.1175
									1.5489
									0.782741
									1.26704
									0.69374
									1.11865
									1.39212
									0.892192
									1.64795
									1.47791
									1.2723
									0.690179
									1.45123
									1.11212
									0.866248
									0.831963
									0.806672
									0.833914
									0.914572
									1.28059
									1.13366
									0.883403
									1.27083
									1.5366
									0.704006
									0.936719
									0.77125
									1.1685
									0.648357
									0.842496
									1.03308
									1.06575
									0.882162
									1.1816
									1.29838
									1.14959
									0.660327
									1.19749
									1.22014
									0.74261
									2.42524
									0.821514
									0.987269
									1.21415
									0.816766
									0.8123
									0.779233
									0.574951
									1.85722
									0.741074
									1.78337
									0.877514
									0.972054
									2.83015
									1.0796
									0.745814
									1.15689
									1.90261
									0.740086
									0.940481
									1.28194
									1.01632
									1.61579
									1.03544
									1.2545
									0.906918
									0.746776
									1.41078
									0.827826
									1.23035
									0.737037
									1.21893
									1.28399
									1.2003
									0.827581
									1.18197
									1.02452
									0.85943
									1.3989
									0.627583
									0.886967
									0.791801
									1.34992
									0.755687
									1.73038
									1.00561
									0.987039
									1.02645
									0.688402
									0.68967
									0.921156
									1.54675
									0.588163
									0.835845
									0.666155
									0.890174
									0.874857
									0.966893
									1.41095
									0.925352
									0.723693
									1.60321
									0.996381
									0.765359
									1.30516
									1.02376
									1.51106
									0.923679
									0.851506
									1.16865
									0.763246
									1.63926
									1.33627
									0.999106
									0.946858
									1.17242
									1.26137
									0.622387
									2.40556
									0.965562
									0.916045
									1.05591
									1.70165
									0.702593
									0.696419
									0.849328
									0.882925
									1.56763
									0.67728
									0.838538
									1.2145
									1.11944
									1.79592
									0.645665
									0.860941
									1.0136
									1.60145
									1.01094
									0.88944
									1.26449
									1.21813
									0.841382
									1.61599
									0.971584
									0.717317
									0.810102
									0.779388
									0.775285
									1.22304
									0.794576
									0.91377
									1.3024
									1.19825
									0.735043
									0.894806
									1.20424
									0.704248
									1.15639
									0.895711
									1.17441
									1.31941
									0.950643
									1.1816
									0.904448
									1.38509
									0.833493
									1.22488
									1.37936
									1.07031
									1.17786
									0.886096
									1.59309
									1.15223
									0.674716
									0.84555
									0.917679
									1.01922
									1.29819
									0.914451
									1.33109
									1.64558
									2.25373
									1.18463
									1.58702
									1.42002
									0.9399
									1.53377
									1.10987
									1.04785
									0.858081
									0.670534
									1.76599
									1.10323
									1.14796
									1.89489
									0.75011
									0.734077
									0.855752
									0.979501
									0.678226
									0.750185
									1.07871
									1.51288
									0.885423
									1.43496
									0.893356
									0.738341
									1.01241
									1.11617
									1.14871
									1.26675
									1.52998
									0.850342
									0.967942
									1.33853
									1.2116
									0.822907
									0.91992
									0.888121
									0.759744
									0.758156
									2.06377
									1.01337
									1.11289
									1.07107
									0.727406
									1.17786
									1.09437
									0.598836
									1.91246
									0.756405
									0.893114
									1.26474
									0.717481
									2.18621
									0.963237
									0.861059
									0.632351
									0.822907
									0.521428
									0.715063
									1.54412
									1.31731
									0.990275
									1.79649
									1.78303
									0.950386
									0.93176
									1.25056
									1.01421
									2.36559
									1.15351
									2.45325
									0.771
									1.26114
									0.754612
									0.993494
									1.73968
									1.07473
									0.817563
									0.732263
									1.24418
									0.909917
									1.48887
									0.611225
									0.885065
									0.875176
									1.38833
									0.969518
									0.828935
									1.08509
									0.852486
									1.22275
									0.853495
									0.844177
									1.07187
									1.00187
									1.18329
									0.701703
									0.691131
									0.745436
									0.894091
									0.925271
									0.92808
									1.16454
									0.524258
									0.505209
									1.03308
									1.18935
									1.21659
									1.63906
									1.1526
									0.543053
									1.67371
									1.51051
									0.685509
									0.769124
									1.23999
									2.11075
									1.64651
									1.25474
									0.961838
									1.07344
									0.972316
									1.55073
									1.28607
									1.45399
									1.2437
									0.701407
									2.12059
									0.913604
									0.659671
									1.42673
									1.16748
									1.01273
									3.69795
									1.2665
									0.99133
									1.13163
									1.27732
									0.693889
									0.706883
									0.836326
									0.942306
									0.718236
									0.348452
									1.19211
									0.695702
									1.11046
									1.06403
									1.86035
									0.903765
									1.02353
									0.972595
									0.770521
									1.1773
									1.29676
									0.972231
									1.32035
									0.537152
									0.684021
									0.937979
									1.4768
									1.01179
									0.545259
									0.877331
									1.60381
									1.11442
									0.848442
									1.18473
									1.36392
									1.1
									1.21242
									0.866836
									1.00468
									1.12954
									1.4494
									1.13572
									1.293
									1.75824
									1.29787
									1.10006
									1.20852
									1.30097
									1.1157
									0.823645
									1.23148
									1.04075
									0.885978
									1.22497
									1.16206
									1.30389
									1.42514
									0.985774
									0.979946
									0.892192
									1.38984
									1.38441
									0.609126
									1.18472
									0.808948
									0.937501
									1.41237
									1.98575
									3.29158
									1.2038
									0.902424
									0.960867
									0.571208
									1.18725
									1.60061
									0.768582
									1.20617
									0.935788
									0.926587
									1.62804
									1.10072
									1.10541
									0.894586
									1.25316
									0.513868
									1.7433
									1.06927
									0.829039
									0.671907
									1.19932
									0.606076
									1.38556
									1.64756
									1.05704
									1.42783
									0.825821
									1.13916
									0.83755
									1.07874
									1.61658
									1.16008
									1.61912
									1.12366
									0.851391
									1.19204
									0.866814
									0.860757
									1.39139
									1.02287
									1.34511
									1.41571
									1.83691
									1.01187
									0.661983
									1.03226
									1.00847
									1.49361
									1.62733
									1.15763
									2.15146
									0.788244
									0.889366
									1.20523
									1.14213
									1.13752
									1.10408
									0.819702
									0.959154
									0.999012
									1.39954
									0.93313
									1.34308
									1.57633
									0.720049
									1.17467
									0.959872
									1.48275
									0.903309
									1.17838
									1.38373
									1.04506
									1.52145
									0.823115
									0.678518
									1.012
									1.0429
									1.73131
									0.922571
									1.06469
									1.02201
									1.18689
									0.688937
									0.91892
									1.50693
									0.970914
									1.0087
									0.851506
									2.0509
									1.1671
									1.5208
									1.20145
									1.81366
									0.968568
									1.24886
									0.849278
									1.43138
									0.903126
									1.45674
									1.00985
									1.15294
									1.10177
									0.726644
									1.02009
									0.609126
									1.18472
									0.808948
									0.937501
									1.41237
									1.98575
									3.29158
									1.2038
									0.902424
									0.960867
									0.571208
									1.18725
									1.60061
									0.768582
									1.20617
									0.935788
									0.926587
									1.62804
									1.10072
									1.10541
									0.894586
									1.25316
									0.513868
									1.7433
									1.06927
									0.829039
									0.671907
									1.19932
									0.606076
									1.38556
									1.64756
									1.05704
									1.42783
									0.825821
									1.13916
									0.83755
									1.07874
									1.61658
									1.16008
									1.61912
									1.12366
									0.851391
									1.19204
									0.866814
									0.860757
									1.39139
									1.02287
									1.34511
									1.41571
									1.83691
									1.01187
									0.661983
									1.03226
									1.00847
									1.49361
									1.62733
									1.15763
									2.15146
									0.788244
									0.889366
									1.20523
									1.14213
									1.13752
									1.10408
									0.819702
									0.959154
									0.999012
									1.39954
									0.93313
									1.34308
									1.57633
									0.720049
									1.17467
									0.959872
									1.48275
									0.903309
									1.17838
									1.38373
									1.04506
									1.52145
									0.823115
									0.678518
									1.012
									1.0429
									1.73131
									0.922571
									1.06469
									1.02201
									1.18689
									0.688937
									0.91892
									1.50693
									0.970914
									1.0087
									0.851506
									2.0509
									1.1671
									1.5208
									1.20145
									1.81366
									0.968568
									1.24886
									0.849278
									1.43138
									0.903126
									1.45674
									1.00985
									1.15294
									1.10177
									0.726644
									1.02009
									1.07392
									1.16614
									1.40187
									0.747057
									1.32227
									1.58702
									0.879252
									1.04374
									1.15543
									0.851506
									1.17455
									1.25342
									1.6587
									1.62322
									1.2427
									1.50853
									0.458873
									1.38068
									1.15254
									1.67504
									0.87711
									1.81968
									1.54806
									1.75092
									1.50235
									0.544285
									0.637136
									1.07107
									1.2468
									0.753701
									0.858365
									0.99724
									1.5198
									0.892012
									1.44442
									0.584751
									1.06937
									1.14469
									1.11583
									1.29114
									0.808489
									1.88849
									1.18456
									2.47583
									0.86544
									1.64368
									1.01827
									5.53775
									1.61734
									1.66321
									2.69298
									2.20061
									1.26911
									1.50459
									1.91561
									1.90617
									1.33427
									0.912654
									0.894762
									1.99706
									2.91464
									1.50459
									1.06578
									2.0745
									1.64511
									1.77431
									0.882326
									1.92539
									1.50192
									0.82709
									2.29656
occasionally samples may have not read for technical reasons or in the case of a sample having run out

## Sheet: Figure 3
3a,b) SPINT1 (MoM) control vs SGA			3c) SPINT1 (MoM) across centile				3d) SPINT1 (MoM) across centile correlation			3e) SPINT1 (log) UtA PI correlation				3f) SPINT1 (log) UtPI 22-24wks			3g) SPINT1 (log) placental surface
controls	SGA		controls	5-10th	<5th		birth weight centile	SPINT1 MoM		UtA PI	log SPINT1			UtA PI	log SPINT1		Placental surface	log SPINT1
1.68217	0.942474		1.68217	1.30412	0.218124		21.1062	1.68217		1.05	11.7			0.35	11.58		10.78	11.58
2.12345	0.703923		2.12345	1.18573	1.49428		92.6889	2.12345		-0.4	12.41			0.79	11.86		10.7	12.19
0.992317	1.45049		0.992317	1.92188	0.231436		13.9446	0.992317		1.15	11.21			0.87	12.08		13	11.25
0.787294	1.31876		0.787294	1.45049	0.744714		16.4254	0.787294		0.65	11.58			1.03	12.08		14.15	11.25
1.31051	0.689713		1.31051	1.31876	1.14928		18.1127	1.31051		0.3	11.5			0.17	12.19		11.01	12.31
1.32145	2.0723		1.32145	2.0723	2.27154		40.501	1.32145		0.49	11.21			0.74	11.25		11.73	10.36
1.00768	0.616812		1.00768	1.87635	1.14858		68.7291	1.00768		0.35	11.93			-0.04	11.25		11.75	11.5
1.01885	1.87635		1.01885	0.621276	0.633743			1.01885		0.11	11.84			-0.21	12.31		13.78	12.09
0.468811	0.261634		0.468811	1.90114	0.596077		48.7826	0.468811		0.02	11.83			-0.4	10.36		10.84	11.84
2.34144	1.14928		2.34144	0.547519	0.261634		53.2739	2.34144		0.6	11.86			-0.31	11.5		12.66	11.26
0.882559	0.535849		0.882559	0.616812	0.672015		10.8772	0.882559		1.03	12.08			-0.34	12.09		10.5	11.6
0.985382	1.45049		0.985382	0.876239	1.1348		59.0798	0.985382		0.68	12.31			-0.27	11.84		11.78	11.57
0.538923	0.468142		0.538923	0.647175	0.394127		90.4246	0.538923		0.5	11.19			0.02	11.26		11.5	11.87
0.705501	0.9007		0.705501	0.62161	0.468142		11.3902	0.705501		0.74	10.94			0.41	10.8		8.98	11.47
0.476388	0.882497		0.476388	0.636467	0.979948		42.9979	0.476388		1.02	12.29			0.05	11.89		12.6	11.91
0.558457	1.1348		0.558457	1.15365	0.893023		43.953	0.558457		-0.17	11.22			0.59	11.6		11.18	11.7
1	0.796596		1	0.378409	0.778991		86.0589	1		0.61	11.57			-0.13	11.57		13.56	11.12
0.348145	0.616933		0.348145	0.942474	0.714929		35.903	0.348145		0.87	11.25			-0.5	11.87		11.41	12.01
0.637413	1.49428		0.637413	0.423111	0.692692		46.4731	0.637413		-0.33	12.31			-0.11	11.47		15.08	11.65
1.09345	0.647175		1.09345	0.711962	0.689713		57.3957	1.09345		0.15	10.36			-0.21	11.92		12.85	11.98
0.818943	0.423111		0.818943	0.684161	0.564981		74.8161	0.818943		-0.36	11.5			-0.27	11.91		13.1	11.42
0.98439	0.394127		0.98439	1.36431	0.728976		33.0945	0.98439		-0.49	11.84			0.22	11.7		12.54	12.64
0.799061	0.746516		0.799061	0.8731	0.703923		29.2469	0.799061		-0.39	11.93			-0.26	11.12		11.17	11.54
1.46044	0.714929		1.46044	1.15891	0.616933		29.8551	1.46044		0.41	10.8			-0.03	11.75		11.18	11.24
1.80455	0.621276		1.80455	1.07743	1.21728		45.6265	1.80455		0.17	11.55			0.63	12.01		11.01	11.78
1.17233	0.588545		1.17233	0.535849	0.930872		76.4129	1.17233		-0.26	11.47			-0.16	11.65		13.48	11.82
0.837217	1.30412		0.837217	0.58734	0.715717		10.9001	0.837217		-0.33	11.91			0.07	11.98		12	12.02
0.671756	1.18573		0.671756	0.587842	1.49602		13.5618	0.671756		-0.29	11.75			-0.14	12.64		13.25	11.99
1.29387	1.34893		1.29387	0.796596	0.778813					0.68	12.01			-0.13	12.34		13.09	11.78
1.4733	1.19211		1.4733	0.92527	1.45049		31.4571	1.29387		-0.13	12.34			0.35	11.54		12.24	11.81
1.85593	1.10518		1.85593	0.588545	1.37053		67.3679	1.4733		-0.34	11.24			0.12	11.24		10.88	12.46
1.96162	0.979948		1.96162	1.19211	0.841358		71.6393	1.85593		0.35	11.78			0.56	11.78		10.24	11.08
1.13955	0.752438		1.13955	0.865131	0.682962		74.9091	1.96162		-0.45	12.02			-0.3	11.82		12.16	11.76
0.866621	0.824449		0.866621	0.752438	0.351024		77.9524	1.13955		-0.33	11.78			-0.3	11.6		13.15	12.28
1.06361	0.841358		1.06361	0.824449	0.9007		11.8538	0.866621		-0.56	11.66			-0.48	12.02		10.42	12.45
0.579425	0.636467		0.579425	0.632493	0.372609					0.67	11.08			-0.05	11.99		14.1	11.45
0.658544	0.715717		0.658544	0.995934	1.34893					-0.34	11.02			-0.22	11.78		13.44	12.03
0.808435	0.485874		0.808435	1.10518	0.716298		35.4369	1.06361		0.04	10.95			-0.84	11.66		12.08	12.28
0.696773	0.684161		0.696773	0.620425	0.876933		52.9642	0.579425		-0.35	11.84			-0.21	11.81		12.96	11.33
1.04351	0.564981		1.04351	0.746516	0.485874		74.9367	0.658544		0.24	11.59			-0.06	12.46		13.28	11.02
2.13177	0.372609		2.13177		1.50213					0.22	11.79			0.53	11.08		12.41	10.95
1.01342	0.716298		1.01342		0.882497		20.5731	0.808435		-0.11	11.96			-0.06	11.76		14	11.83
0.878897	1.49602		0.878897		1.41865		25.1998	0.696773		0.43	11.23			0.1	12.28		14.77	11.84
1.46957	0.893023		1.46957				27.822	1.04351		-0.49	12.6			0.13	12.45		18.35	12.23
1.32787	0.876933		1.32787				42.9535	2.13177		-0.26	11.4			0.04	11.45		14.18	11.96
0.182723	0.8731		0.182723				72.825	1.01342		-0.42	12.08			-0.44	12.03		11.93	11.59
1.16105	1.50213		1.16105				72.8345	0.878897		-0.19	11.78			0	12.2		10.1	11.79
0.864826	1.41865		0.864826							-0.27	12.05			-0.06	12.28		10.3	11.85
0.948677	1.21728		0.948677							-0.19	12.33			-0.03	11.33		10.61	12.24
0.562347	0.682962		0.562347				44.7764	1.46957		0	12.16			-0.13	11.02		12.05	11.96
0.613546	2.27154		0.613546				45.1364	1.32787		-0.11	11.32			-0.16	10.95		10.43	11.23
1	0.547519		1				46.8024	0.182723		-0.2	12.05			0.29	11.83		14.15	12.6
0.968366	0.692692		0.968366				57.8419	1.16105		0.39	11.97			-0.11	11.84		14.4	11.4
1.03375	0.930872		1.03375				59.4513	0.864826		-0.17	12.45			-0.07	11.96		19.39	12.08
1.14853	0.995934		1.14853				62.4141	0.948677		-0.19	12.18			0.16	11.59		12.9	11.48
1.04615	0.58734		1.04615				78.7672	0.562347		-0.21	12.4			0.24	11.79		11.16	10.69
0.734914	1.07743		0.734914				81.4505	0.613546		-0.48	11.85			-0.13	11.85		12.3	12.18
0.982942	1.15365		0.982942				95.139	1		0.16	12.11			-0.09	12.24		13.96	12.08
1.67124	1.90114		1.67124				19.7671	0.968366		0.18	11.6			0.22	11.96
0.893023	0.728976		0.893023				23.9972	1.03375		-0.37	11.82			0.66	11.23		12.63	12.15
1.2247	0.633743		1.2247				27.951	1.14853		0.01	11.74			0.43	11.23		12.81	11.88
1.34442	0.351024		1.34442				32.0044	1.04615		-0.1	11.3			-0.84	12.6		10.89	11.63
1.08769	0.711962		1.08769				39.1677	0.734914		-0.33	12.02			-0.01	11.4		13.56	11.96
1.68488	0.378409		1.68488							-0.31	11.21			-0.63	12.08		10.54	12.05
1.00701	0.744714		1.00701				42.4288	0.982942		-0.19	11.55			0.09	11.48		10.35	12.18
0.648392	0.218124		0.648392				48.1803	1.67124						0	10.69		10.9	12.33
0.469247	0.92527		0.469247				62.7966	0.893023		-0.17	10.65			-0.35	12.18		12.96	12.16
0.525527	1.14858		0.525527				72.5666	1.2247		-0.25	11.5			0.31	12.39		11.94	11.67
0.775524	0.231436		0.775524				80.6968	1.34442		-0.05	11.84			-0.36	12.08		13.35	11.73
1.43878	1.37053		1.43878				16.4845	1.08769		0.2	11.52			0.22	12.15		13.2	12.05
0.302458	0.778813		0.302458				31.4166			0.1	11.74			-0.18	11.88		12.3	11.97
1.62606	0.876239		1.62606				33.8733	1.68488		-0.23	11.71			-0.26	11.63		11.14	12.45
0.663288	0.62161		0.663288				45.4629	1.00701		0.45	10.89			0.04	11.96		12.2	12.37
1.63847	0.865131		1.63847				49.4563	0.648392		0.29	10.8			-0.1	12.01		12.52	12.18
1.42698	1.36431		1.42698				54.1658				11.52			-0.34	12.05		12.41	12.4
0.866113	0.778991		0.866113				56.8788	0.469247		-0.56	12.95			0	12.18		12.7	11.85
0.672822	0.632493		0.672822				59.9816	0.525527		-0.22	13.15			-0.11	12.33		12.74	12.11
0.876933	1.15891		0.876933				61.607	0.775524		-0.54	12.68			0.06	12.16		12.8	12.24
1.53547	0.587842		1.53547				72.0576	1.43878		-0.3	11.83			-0.15	11.67		13.85	11.82
1.34752	1.92188		1.34752				73.96	0.302458		0.09	12.31			-0.05	10.96		12.57	11.3
0.951578	0.620425		0.951578				82.4542	1.62606		-0.1	11.58			-0.2	11.73		15.06	12.23
1.56451	0.596077		1.56451				82.7832	0.663288		0.05	11.9			-0.08	12.05		14.59	11.21
1.11863	0.672015		1.11863				91.4575	1.63847		-0.06	11.86			0.25	11.97		13.09	11.55
0.632228			0.632228				93.6215	1.42698		0.69	12.28			0.03	12.45		11.79	11.15
1.02106			1.02106				17.1545	0.866113		-0.08	12.05			-0.65	12.37		8.21	10.65
1.76771			1.76771				23.5121	0.672822		0.06	11.83			-0.22	12.18		12.38	11.5
1.08339			1.08339							0.1	12.04			-0.08	12.4		11.15	11.3
0.304974			0.304974				30.0357	0.876933		0.29	11.77			-0.39	11.85		15.33	11.52
0.802441			0.802441				33.1998	1.53547		0.13	11.75			-0.39	11.85		14.3	11.71
1.10231			1.10231				39.0936	1.34752		-0.06	11.55			0.63	12.11		10.6	10.89
0.74928			0.74928				42.29	0.951578		-0.11	11.74			-0.56	12.24		12.81	10.8
0.908359			0.908359				42.6549	1.56451		-0.77	12.17			-0.17	11.82		10.19	11.52
0.911952			0.911952				44.2487	1.11863		-0.22	12.37			0.02	11.3		10.5	12.95
0.962497			0.962497				68.0907	0.632228		0.01	12.29			0.74	12.23		12.18	11.9
1.18503			1.18503				69.0577	1.02106		0.09	12.1			-0.19	11.21		11.65	11.97
0.782652			0.782652				73.0309	1.76771		-0.13	11.75			0.08	11.55		11.91	13.15
1.43939			1.43939				73.7595	1.08339		-0.56	12.46			0.66	11.15		10.6	12.68
1.44433			1.44433				21.1319	0.304974		0.03	12.32			-0.1	10.65		11.8	11.83
1.23338			1.23338				56.7944	0.802441		0.12	11.75			-0.58	11.5		12.31	11.58
1.40951			1.40951				65.9993	1.10231		-0.73	12.53			-0.42	11.3		14.5	11.86
0.892934			0.892934				15.9801	0.74928		-0.29	11.77			0.16	11.52		12.75	12.28
0.758108			0.758108				21.0641	0.908359		-0.42	11.89			-0.29	11.71		12.46	12.05
1.57563			1.57563							0.04	12.23			-0.04	10.89		11.46	12.06
0.89401			0.89401				26.0209	0.911952		0.68	11.76			0.3	10.8		12.28	11.83
1.39193			1.39193				28.4926	0.962497		-0.11	12.51			0.93	11.52		12.04	12.04
0.933409			0.933409				44.4715	1.18503		-0.27	12			-0.51	12.95		10.24	11.77
			2.07731				55.6695	0.782652		-0.51	12.25			-0.15	11.9		9.93	11.75
2.07731			0.969756				56.3657			-0.45	12.17			0.03	11.97		11.6	11.55
0.969756			1.77268				88.7133	1.43939		-0.19	11.94			0	13.15		13.32	12.17
1.77268			0.85335					1.44433		-0.08	11.98			-0.09	12.68		11.94	12.37
0.85335			0.807433				18.3641	1.23338		0.27	11.74			0.03	11.83		11.96	12.29
0.807433			1.34875				19.546	1.40951		-0.31	10.68			-0.29	11.58		12.49	12.1
1.34875			0.772297				32.9846	0.892934		0.3	12.3			-0.14	11.86		14.7	12.46
0.772297			0.734795				53.5011	0.758108		-0.08	12.49			0.54	12.28		12.3	12.32
0.734795			2.61854				58.7019	1.57563		-0.11	12.43			-0.17	12.05		10.88	10.91
2.61854			1.07001				17.9729	0.89401		-0.49	12.44			0.36	12.06		14.03	11.75
1.07001			0.841688				20.5025	1.39193		0.24	12.82			-0.01	11.83		17.75	12.53
0.841688			1.93933				25.3878	0.933409		-0.25	12.49			0.11	12.04		12.3	11.77
1.93933			1.03024							-0.31	12.18			0.39	11.77		12.29	11.89
1.03024			1.01938				45.9098	2.07731		-0.07	11.76			-0.07	11.75		10.71	12.23
1.01938			1.08988				50.7122	0.969756		-0.42	12.22			0.1	11.55		9.77	11.76
1.08988			1.67345				61.4031	1.77268		-0.06	11.39			-0.61	12.17		13.8	12.51
1.67345			0.793579				98.1382	0.85335		-0.18	11.76			-0.37	12.37		12.8	12
0.793579			1							-0.38	12.11			-0.52	12.29		11.75	12.53
1			0.796704				34.3218	0.807433		-0.16	12.08			0.32	12.1		11.39	12.25
0.796704			0.825546				37.5171	1.34875		0.13	11.51			-0.23	11.75		16	12.17
0.825546			1.29383				66.1176	0.772297		0.81	11.92			-0.05	12.46		12.06	11.94
1.29383			1.5469				12.5055	0.734795		0.31	12.3			-0.24	12.32		13.85	11.74
1.5469			1.13368				12.6258	2.61854		-0.19	12.15			-0.01	10.91		11.68	10.68
1.13368			0.810408				18.6964	1.07001		-0.42	11.68			0.33	11.75		15.13	12.49
0.810408			2.33157				37.4361	0.841688		0.29	11.46			-0.4	12.53		12.33	11.56
2.33157			0.899164				55.762	1.93933		-0.42	12.51			0.04	11.77		13.49	12.49
0.899164			0.970293				25.944	1.03024		-0.16	12.14			-0.16	11.89		13.99	12.44
0.970293			0.766308				17.8358	1.01938		-0.03	12.24			0.16	12.23		14	12.49
0.766308			1.19536				74.9019	1.08988		-0.37	11.73			0.58	12.23		10.5	12.18
1.19536			1.02971							-0.63	12.74			0.41	11.76		13.23	11.76
1.02971			1.20155							-0.26	12.64			-0.18	12.51		10.29	12.22
1.20155			0.248054				93.5691	1.67345		-0.27	12.72			0.08	12		11.14	11.39
0.248054			1.24086				67.7605	0.793579		-0.46	13.13			-0.08	12.53		10.92	12.11
1.24086			0.488765				90.1853	1		-0.38	12.4			-0.64	12.25		9.9	11.51
0.488765			0.807726				12.3277	0.796704		-0.97	12.37			-0.36	12.17		11.37	12.3
0.807726			0.706781				14.606	0.825546		-0.63	12.84			-0.3	11.94		12.79	12.15
0.706781			0.871672				16.9446	1.29383		-0.37	12.04			0.37	11.74		15.93	12.51
0.871672			1.12408				16.8917	1.5469		0.11	11.68			-0.36	10.68		14.24	12.14
1.12408			1				99.9987	1.13368		-0.6	12.49			0.06	12.49		13.43	12.24
1			1.5892				74.0741	0.810408		-0.16	11.19			0.44	11.56		13.9	11.73
1.5892			1.37236				16.0839	2.33157		0	11.59			-0.19	12.49		12.29	12.74
1.37236			1.49045				79.1609	0.899164		-0.08	11.45			-0.24	12.44		9.4	12.64
1.49045			0.708945				54.3482	0.970293		-0.36	11.42			0.14	12.82		11.07	12.72
0.708945			0.988146							-0.12	11.61			-0.54	12.49		11.1	12.27
0.988146			0.882273				28.7795	0.766308		-0.45	12.43			-0.38	12.18		14.99	13.13
0.882273			0.457149				38.6397	1.19536		0.04	10.95			0.35	11.76		13.19	12.4
0.457149			0.726477				50.5544	1.02971		-0.37	12.29			-0.12	12.22		15.4	12.37
0.726477			1.02425				94.0927	1.20155		-0.02	12.02			0.38	11.39		17.23	12.84
1.02425			0.695889				20.8522	0.248054		-0.4	11.8			-0.54	12.11		16.62	12.04
0.695889			0.982538				25.238	1.24086		-0.42	12.33			-0.09	12.08		14.49	11.68
0.982538			1.58187				34.7795	0.488765		-0.15	11.97			0.22	11.51		18.6	12.49
1.58187			1.34511				57.8166	0.807726		0.25	11.78			0.12	12.3		10.39	11.19
1.34511			1.97115				13.8485	0.706781		0.27	10.91			0.06	12.15		10.47	11.59
1.97115			1.0006							-0.41	11.59			-0.27	12.51		13.65	11.45
1.0006			1.59028				34.8963	0.871672		-0.36	12.6			-0.62	12.14		13.85	11.42
1.59028			0.447255				42.818	1.12408		0	12.09			-0.09	12.24		11.19	12.43
0.447255			0.837538				45.5481	1		-0.42	12.52			-0.09	11.73		11.47	10.95
0.837538			0.825834				64.1428	1.5892		-0.17	12.34			-0.49	12.74		14.24	12.29
0.825834			0.931353				66.5832	1.37236		-0.46	12.42			0.13	12.64		12.14	11.8
0.931353			1.64522				82.7512	1.49045		-0.15	11.12			-0.48	12.72		10.95	12.33
1.64522			2.06267				83.5816	0.708945		-0.65	12.46			-0.1	12.27		10.27	11.97
2.06267			1.29752				47.2786	0.988146		-0.34	12.5			-0.12	13.13		16.62	11.78
1.29752			1.28914				61.3532	0.882273		0.2	12.19			0.34	12.4		12.34	10.91
1.28914			0.630562				35.1011	0.457149		0.31	10.35			-0.68	12.37		12.65	11.59
0.630562			0.996641				61.6803	0.726477		-0.07	12.2			-0.51	12.84		11.98	12.09
0.996641			2.32279				31.3414	1.02425		-0.58	11.92			-0.43	12.04		10.73	12.52
2.32279			1.01272				32.4281	0.695889		-0.6	12.13			0.34	11.68		13.71	12.34
1.01272			1.00336				43.2404	0.982538		-0.24	12.51			-0.29	12.49		14.62	11.12
1.00336			0.503896				56.673	1.58187		-0.11	12.16			0.02	11.19		13.47	12.46
0.503896			1.07012							-0.06	12			-0.01	11.59		11.45	12.5
1.07012			1.08323				52.0146	1.34511		-0.42	12.43			-0.06	11.45		10.9	12.19
1.08323			0.819206				61.7215	1.97115		-0.65	10.51			-0.33	11.42		8.29	10.35
0.819206			1.50656				62.2071	1.0006		-0.15	12.18			-0.27	12.43		11.38	11.92
1.50656			1.08446				63.0444	1.59028		0.16	12.19			-0.65	10.95		12.91	12.51
1.08446			0.660934				16.8052	0.447255		0.33	11.44			-0.37	12.29		13.11	12.16
0.660934			0.711352				34.2593	0.837538		-0.04	12.13			-0.14	11.8		13.11	12
0.711352			0.684233				34.5954	0.825834		-0.49	12.06			0.03	12.33		11.8	12.17
0.684233			0.513405				40.9424	0.931353		-0.39	11.89			0.23	11.97		17.85	12.43
0.513405			1.03415				45.7264	1.64522		0.11	11.86			0.04	11.78		15.3	10.51
1.03415			1.33381				64.8393	2.06267		-0.18	11.22			0.2	10.91		11.17	12.18
1.33381			0.742568				99.2412	1.29752		-0.33	12.35			-0.58	11.59		13.3	12.19
0.742568			0.879931				12.0368	1.28914		-0.31	12.47			-0.8	11.59		13	11.44
0.879931			1.90043				21.1882	0.630562		0.03	11.98			-0.18	12.6		12.91	12.13
1.90043			0.989672				23.0106	0.996641		0.03	11.46			-0.21	12.6		13.87	12.06
0.989672			1.12224				93.3617	2.32279		-0.62	12			0.05	12.09		10.87	11.86
1.12224			0.658145				18.7841	1.01272		-0.11	12.03			-0.49	12.52		11.88	11.22
0.658145			1.04783				26.5051	1.00336		0.15	11.65			0.03	12.34		10.61	11.98
1.04783			1.17782				11.5277	0.503896		-0.03	12.16			-0.2	11.12		13.17	11.46
1.17782			0.561583				64.2292	1.07012		-0.08	12.62			-0.45	12.46		12.58	12.03
0.561583			0.887197				35.9285	1.08323		0.48	11.63			0.16	12.5		10.6	11.65
0.887197			1.61412				46.3866	0.819206		-0.26	12.09			0.38	12.19		11.62	12.16
1.61412			0.87529				99.7407	1.50656		-0.05	11.86			-0.05	10.35		11.25	11.63
0.87529			0.823593				19.0228	1.08446		0.29	11.98			-0.03	11.92		12.08	12.09
0.823593			0.799039				53.4937	0.660934		0	12.79			-0.16	12.51		11.08	11.86
0.799039			1.17641				56.8033	0.711352		-0.36	11.85			0.03	12.16		11.68	11.98
1.17641			1.86787				87.8416	0.684233		0.02	11.94			-0.14	12		11.42	13
1.86787			0.859638				61.8928	0.513405		-0.11	12.26			-0.18	12.17		10.13	12.79
0.859638			0.985693				17.5351	1.03415		0.07	12.14			-0.49	12.43		11.99	11.85
0.985693			2.66967				18.2241	1.33381		0.05	11.63			-0.44	10.51		14.55	11.94
2.66967			1.01431				45.7996	0.742568		-0.42	12.37			-0.04	12.18		14.03	12.26
1.01431			0.888175				47.6789	0.879931		-0.32	12.24			0.18	12.19		11.5	11.63
0.888175			1.2568				49.3072	1.90043		0.2	12			0.2	11.44		11.74	11.65
1.2568							15.4852	0.989672		0.01	11.39			0.25	12.13		12.2	12.24
							35.3919	1.12224		-0.57	11.87			-0.27	12.06		12.47	12
							46.6594	0.658145		-0.59	11.78			0.36	11.86		11.3	11.39
							96.404	1.04783		-0.31	11.83			-0.06	11.22		16.2	11.87
							42.9117	1.17782		-0.63	13.27			-0.29	11.98		12.57	11.83
							83.7422	0.561583		0.09	12.29			-0.25	11.46		12.8	13.27
							26.345	0.887197		-0.19	11.68			-0.17	12.03		12.24	12.29
							15.9882	1.61412		0.07	11.93			0.29	11.65		13.16	11.68
							30.725	0.87529		-0.25	11.48			0.22	12.16		14.04	11.93
							93.5294	0.823593		-0.46	11.63			0.47	11.63		12.25	11.48
										-0.27	11.4			-0.05	12.09		12.25	11.63
							65.4986	0.799039		-0.15	11.93			0.19	11.86		11.61	11.93
							66.1185	1.17641		0.03	10.18			0.43	11.98		12.28	10.18
							48.3026	1.86787		0.21	11.85			0.51	13		11.39	11.85
							14.2217	0.859638		0.1	11.75			0.39	12.79		11.49	11.75
							78.4156	0.985693		0.3	11.48			-0.38	11.85		12.27	11.48
							52.1847	2.66967						-0.2	11.94
							22.3604	1.01431						-0.15
							21.0368	0.888175						-0.13	12.26
							96.3773	1.2568						0.24	11.63
														-0.36	11.65
							0.00444861	0.714929						-0.54	12.24
							0.00470447	0.692692						0.01	12
							0.00769366	0.689713						-0.05	11.39
														-0.13	11.87
							0.129165	0.564981						-0.42	11.83
														-0.47	13.27
							0.272304	0.728976						0	12.29
							0.313619	0.703923						-0.06	11.68
							0.401876	0.616933						0.31	11.93
														-0.87	11.48
							0.53249	1.21728						-0.42	11.63
							0.676356	0.930872						0.05	11.93
							0.717276	0.715717						0.19	10.18
							0.857247	1.49602						0.18	11.85
							0.904606	0.778813						0.26	11.75
							1.02086	1.45049						0.14	11.48
							1.02929	1.37053
							1.04736	0.841358
							1.06536	0.682962
							1.54524	0.351024
							1.55037	0.9007
							1.56913	0.372609
							1.83857	1.34893
							2.27432	0.716298
							2.30364	0.876933
							2.36357	0.485874
							2.52443	1.50213
							2.65488	0.882497
							2.79777	1.41865
							3.01644	0.218124
							3.09885	1.49428
							3.47975	0.231436
							3.50717	0.744714
							3.55938	1.14928
							3.70231	2.27154
							3.86603	1.14858
							3.89215	0.633743
							4.04362	0.596077
							4.07384	0.261634
							4.14247	0.672015
							4.23135	1.1348
							4.26549	0.394127
							4.55624	0.468142
							4.62268	0.979948
							4.91018	0.893023
							4.93103	0.778991
							5.03856	1.30412
							5.46128	1.18573
							5.50646	1.92188
							5.61636	1.45049
							5.69214	1.31876
							5.73854	2.0723
							5.92812	1.87635
							6.15543	0.621276
							6.2229	1.90114
							6.33333	0.547519
							6.85646	0.616812
							6.98761	0.876239
							7.08897	0.647175
							7.12794	0.62161
							7.13511	0.636467
							7.31316	1.15365
							7.31507	0.378409
							7.5622	0.942474
							7.70301	0.423111
							7.73712	0.711962
							7.9412	0.684161
							8.08943	1.36431
							8.2205	0.8731
							8.4026	1.15891
							8.55458	1.07743
							8.75301	0.535849
							8.81719	0.58734
							9.03202	0.587842
							9.08868	0.796596
							9.13834	0.92527
							9.15445	0.588545
							9.27151	1.19211
							9.40817	0.865131
							9.44269	0.752438
							9.44269	0.824449
							9.44465	0.632493
							9.55037	0.995934
							9.556	1.10518
							9.86932	0.620425
							9.97687	0.746516
occasionally samples may have not read for technical reasons or in the case of a sample having run out

## Sheet: Figure 4
4a) SPINT1 mRNA preterm FGR				4b) SPINT1 protein preterm FGR			4c,d) SPINT1 circulating protein preterm FGR					4e) Murine SPINT1 mRNA			4f) Murine SPINT1 protein
Control	preterm FGR			Control	preterm FGR		controls	preterm FGR				Normoxic	Hypoxic		Normoxic	Hypoxic
107.48	111.22			1.21615	1.317		207.212	31.6894				91.7	91.21		0.47204	0.124633
112.57	68.23			1.39008	0.581886		174.806	63.661				98.49	81.63		0.187738	0.186349
83.17	56.57			3.0281	0.647679		110.67	56.3725				70.97	92.85		0.352206	0.194361
87.29	64.39			1.43566	0.991082		205.742	104.3				94.68	69.81		0.261111	0.246458
69.98	51.92			1.37828	1.03977		123.171	66.5355				77.38	80.78		0.30248	0.250353
134.17	90.51			2.57466	1.08016		193.369	102.021				110.24	98.28		0.291076	0.233012
118.71	87.29			1.54479	1.32735		105.666	55.1413				106.95	58.47		0.229824	0.15762
89.28	53.79			3.51916	1.54282		202.082	46.8665				102.1	72.54		0.223604	0.294555
103.71	77.62			2.805	0.607595		176.692	61.0068				147.5	68.19		0.192719	0.231942
92.84	70.89			1.8425	0.633053		150.831								0.204549	0.181193
123.58	74.43			2.2726	0.0666096		165.665								0.143544	0.187934
116.48	62.33			1.18983	0.520273		143.477								0.323519
124.96	51.1			2.87353			203.056								0.368686
95.72	52.85			1.3016			372.23
101.02	76.37			2.64664			48.1388
81.01	60.91			1.02333
71.5	64.43			1.70886
115.61	57.79			2.3398
70.9	51.87			0.663156
				0.827958
				0.260685
				0.169865

## Sheet: Fig S1
S1a,b) SPINT1 case control				S1c,d) Syndecan-1 case control				S1e,f) GDF15 case control			S1g,h) DAPK case control
	control	SGA		controls	SGA			control	SGA		control	SGA
	1047.86	608.76		55.6221	22.1998			893.26	521.25		180.214	73.083
	644.396	505.967		42.6326	29.0146			541.583	213.183		143.15	169.8
	364.152	633.98		54.9714	25.5851			373.44	464.619		55.139	140.048
	633.275	351.983		22.1608	22.356			260.822	252.761		131.052	241.622
	556.604	269.044		42.8003	15.5182			339.223	152.475		228.601	239.26
	692.046	299.7		33.6487	38.4753			300.158	215.647		111.861	114.265
	325.184	569.046		18.4107	24.3609			321.577	115.446		243.195	250.266
	404.273	481.465		47.8954	25.5427			266.128	618.237		127.393	228.601
	857.252	364.318		21.479	19.903			249.375	174.144		132.868	146.669
	497.056	659.07		52.2693	32.0362			225.228	140.162		218.28	323.163
	575.561	244.867		67.8367	68.8372			230.412	169.98		109.922	80.463
	449.54	333.271		45.9033	16.3394			264.94	224.715		127.393	248.303
	710.487	599.931		53.5892	19.2463			176.254	140.89		256.539	39.297
	583.232	421.4		41.3738	35.8246			223.692	157.905		229.393	55.803
	319.522	265.876		30.3555	13.6197			149.808	154.014		97.474	234.135
	701.726	312.779		26.8179	15.4815			151.71	100.722		162.197	231.37
	890.467	234.45		52.8862	28.9206			234.101	162.661		258.498	143.592
	963.863	221.423		47.3195	31.5962			244.924	105.309		120.427	150.162
	551.726	280.208		18.6213	16.3602			272.748	270.323		87.013	236.896
	809.048	341.574		28.3443	22.0653			225.228	149.808		102.528	57.77
	994.618	179.467		46.0954	31.2954			183.129	222.673		103.027	73.662
	386.849	798.185		51.6319	25.1033			183.565	152.092		104.024	129.227
	822.027	278.652		27.3874	20.6699			147.921	682.804		126.011	358.538
	603.267	451.293		35.1119	9.96953			368.45	285.819		283.534	342.964
	723.419	342.204		35.6871	41.1519			479.994	199.334		168.539	83.767
	610.612	836.784		20.7428	20.889			261.407	297.499		98.494	80.463
	348.734	421.767		17.5827	28.8462			188.415	151.71		33.543	176.898
	668.022	491.115		23.1086	25.9378			229.367	254.469		92.308	340.579
	810.418	596.171		22.98	32.7569			383.643	196.559		84.312	171.477
	444.596	597.629		25.375	85.765			280.146	193.361		92.83	176.067
	531.151	225.038		56.5554	41.2413			417.119	276.506		5.246	164.695
	736.574	558.175		21.2691	38.1197			402.254	230.571		128.311	316.369
	723.178	778.828		32.2693	65.7342			266.128	358.583		124.624	223.408
	708.804	480.008		43.1337	18.4854			138.714	318.388		154.923	143.962
	442.366	330.76		37.3703	36.7666			267.32	93.2481		90.733	131.981
	495.812	498.875		76.5657	29.6653			1502.41	142.355		186.101	244.058
	705.722	522.373		55.6359	40.551			507.27	192.077		200.647	138.014
	305.617	423.666		18.3181	27.4354			1021.39	80.8584		235.301	33.262
	415.413	525.076		73.4858	33.1799			329.652	232.989		131.981	281.82
	885.648	459.686		29.2284	53.3663			258.929	226.273		195.674	114.865
	722.936	602.938		38.3876	93.9834			180.276	117.131		228.705	263.641
	750.187	285.708		31.6074	16.6589			208.845	108.401		167.527	85.681
	644.178	862.014		50.7681	40.4102			138.296	385.478		140.998	472.68
	704.776	464.267		19.935	49.4824			125.88	110.18		78.999	106.775
	1025.76	654.326		60.9915	16.8458			110.478	95.4725		65.501	50.612
	455.14	472.476		32.4702	22.8419			281.072	232.503		132.487	244.932
	637.304	339.682		16.4304	70.9107			261.068	118.053		139.509	131.981
	298.462	567.123		19.8235	21.3462			171.292	155.316		237.056	311.185
	593.257	250.723		33.3336	66.9443			81.6463	188.356		125.853	277.497
	459.418	685.734		20.7615	29.6281			219.258	534.971		265.375	372.925
	484.64	752.182		47.2186	18.9337			118.978	183.478		115.397	338.453
	632.682	257.95		52.8409	37.4852			218.797	236.901		230.027	214.535
	691.513	512.66		40.9354	9.85608			456.156	169.381		1126.59	240.998
	687.739	857.978		28.8402	15.9692			247.443	227.222		208.732	246.678
	236.506	465.809		25.6319	26.9842			143.038	255.75		146.907	63.475
	454.056	474.375		54.6563	30.7955			171.676	236.409		210.967	114.332
	581.089	651.542		34.639	10.1303			293.404	125.244			217.647
	730.312	295.877		76.1354	27.9256			314.508	330.327		71.422	149.833
	459.591	531.53		41.3272	20.3357			315.796	200.404		132.993	87.7
	642.12	375.172		59.3232	18.5028			196.698	222.426		114.865	227.791
	531.718	253.081		29.144	24.3503			311.312	193.865		241.435	237.985
	548.491	351.054		32.8066	17.2582			264.851	356.305		92.731	194.008
	634.715	252.569		35.7415	31.3257			172.061	172.061		121.709	87.7
	540.626	145.963		70.4047	30.6784			237.888	248.85		126.367	141.861
	711.603	278.514		68.353	34.1264			396.866	135.958		208.732	59.789
	531.362	291.474		35.0768	32.6806			442.739	128.558		305.57	233.11
	694.536	778.87		41.6425	25.2404			255.75	230.648		126.881	110.607
	388.682	227.827		63.4843	25.0933			444.626	276.976		178.267	118.803
	348.676	313.83		38.3233	23.1515			192.911	329.081		131.981	80.973
	255.416	747.04		41.4741	15.9502			132.334	275.185		44.392	175.626
	594.059	271.152		101.868	19.1961			149.626	223.952		147.396	483.675
	577.851	260.852		35.2884	26.2979			199.932	158.671		385.01	76.231
	629.363	426.33		25.2404	14.6903			267.533	120.305		150.168	130.659
	840.749	517.111		60.4251	23.0537			341.022	206.605		119.282	189.986
	735.497	204.364		38.0946	21.9142			350.411	304.343		386.418	183.268
	772.089	570.247		33.862	15.1385			357.048	507.696		201.143	183.716
	519.672	495.399		25.2256	15.7263			284.231	132.602		83.057	56.929
	741.502	492.827		49.9346	17.6966			204.683	0		87.7	160.068
	671.906	393.722		66.2234	21.2814			246.655	129.178		58.078	227.413
	909.449	406.258		26.4941	17.5036			220.404	202.138		117.845	195.22
	773.656	514.562		39.1363	25.7308			184.32	246.932		347.455	402.106
	858.997	399.901		62.7097	15.561			183.426	321.002		80.45	138.014
	479.121	798.068		76.3441	25.9138			274.591	111.974		171.114	705.782
	527.601	441.915		47.7899	25.9677			258.911	187.946		76.231	106.217
	545.524	639.294		45.439				266.951	281.796		255.276
	710.441	700.962		50.2443				193.403			563.191
	829.768	545.601		21.4633				349.681			177.427
	695.886	531.638		52.0894				333.952			200.252
	937.125	411.188		26.8889				233.786			65.948
	606.646	245.259		30.0127				229.09			68.694
	715.629	1142.7		49.7649				561.187			792.558
	567.401	394.933		42.3405				306.288			130.189
	442.942	535.848		22.1062				151.017			79.401
	440.104	477.526		28.1335				621.056			112.547
	518.956	412.5		21.8377				220.909			132.537
	384.293	280.803		20.6577				316.171			168.401
	546.823	208.615		42.1098				141.649			48.684
	659.918	351.004		24.8267				268.699			127.833
	493.181	475.219		35.3721				180.322			135.813
	896.552	391.175
	812.071	299.382
	988.646	124.034
	504.547	344.057
	487.708	561.682
	495.558
	860.249
	542.68
	1057.41
	779.691
	705.31
	644.457
	830.061
	689.631
	431.443
	636.481
	468.226
	676.199
	534.303
	534.477
	339.786
	767.327
	634.69
	565.575
	628.692
	682.519
	589.813
	705.517
	353.75
	550.068
	560.019
	594.629
	746.483
	455.1
	586.494
	367.928
	713.524
	791.173
	716.067
	963.157
	614.658
	260.266
	605.042
	550.799
	615.686
	513.582
	475.759
	453.703
	724.229
	689.424
	720.555
	605.245
	674.004
	714.158
	923.908
	313.371
	497.586
	560.28
	818.57
	653.46
	662.921
	570.837
	482.239
	673.003
	901.278
	866.432
	604.281
	527.802
	726.855
	403.68
	634.537
	558.534
	688.567
	489.18
	899.839
	359.83
	593.922
	561.857
	345.161
	671.059
	571.659
	567.632
	633.304
	670.706
	260.397
	720.818
	814.646
	628.919
	885.581
	471.064
	565.228
	403.374
	280.35
	405.781
	438.989
	379.291
	919.991
	720.194
	435.661
	562.322
	909.985
	680.321
	380.534
	1073.35
	422.533
	356.66
	591.025
	374.168
	669.581
	1137.62
	806.059
occasionally samples may have not read for technical reasons or in the case of a sample having run out

## Sheet: Fig S2
	S2a) COBBL1 case control			S2b) CRH case control			S2c) CSH1 case control			S2d) ENDOU case control			S2e) MAO case control			S2f) MICALL1 case control			S2g) PAPPA case control			S2h) S100P case control			S2i) SERPINB2 case control			S2j) Fibulin1 case control			S2k) hCG case control			S2l) Siglec 6 case control			S2m) TFPI case control
	control	SGA		control	SGA		control	SGA		control	SGA		control	SGA		control	SGA		control	SGA		control	SGA		control	SGA		control	SGA		control	SGA		control	SGA		control	SGA
	27109.8	34688.6		322.663	720.484		385650	619329		56916.6	20857.2		5.337	0.692		5077.18	4906.3		420453	397915		158.167	494.345		1931.19	243.582		16464.7	18875.8		14901.4	17636.8		20880.8	6220.69		13185.2	26091.1
	26417.1	25320		650.656	187.878		375728	585432		35585.6	34243.2		0.468	22.987		1685.95	17858.8		547281	635801		659.426	584.97		1572.77	1622.08		24369	10780.9		16000.5	10792.7		20880.8	4460.42		8082.23	15455.9
	43327.1	24462.2		197.233	391.592		376414	235156		43888.8	24141.9		21.373	5.873		20321.3	38988.1		515938	573812		69.916	233.541		1740.44	1888.3		22591.9	21897.1		9107.74	22761		7039.12	59991.9		8209.7	19770.2
	32382.4	22582.7		3156.12	510.39		468418	329833		38125.1	29036.3		27.412	6.792		4262.43	7782.83		611559	286670		792.702	491.138		966.965	1017.68		35201.9	30006.7		35400.8	2985.52		76436.1	25072.9		11079.8	9053.03
	31369.2	31111.4		464.177	598.699		247880	204962		20338.2	32064.6		2.619	9.305		199480	9031		584901	304680		500.755			2068.98	910.507		12536.5	41422.4		10202	14165.9		12389.1	22794.9		4872.33	14065.5
	28315.3	35747.6		326.152	2896.34		514563	254774		65579.6	31359		3.786	25.507		20562.2	7067.24		386700	624242		140.992	711.112		884.076	983.79		14125.3	14261.9		9559.88	15982.2		25991.4	26385.2		18795.2	4410.25
	28508.4	74468.1		1161.65	239.19		173729	767910		49068.1	17899.8		12.052	4.508		5648.23	9187.99		302855	368786		550.584	467.35		796.916	1535.97		13177.7	10962.1		20230.8	8321.23		16755.5	24440.7		10711.1	5955.01
	40712.9	23296.7		3348.13	343.331		324679	440027		32554.7	41401.6		8.564	0.692		23814.9	6951.6		233239	613115		457.03	205.477		1488.73	697.662		11587.1	10806.7		13311.4	15563.6		6177.7	27037.8		13465.9	13985.7
	29414.8	35036.5		168.237	716.36		610297	647449		32752.8	32918.8		1.429	1.313		3809.38	57741.7		140584	421185		236.446	308.854		730.97	1122.3		21304.1	23038.7		10202	1809.75		15888.9	11415.4		8927.21	2361.36
	27072.9	29495.1		427.704	192.591		287086	720794		31709.8	34174			2.136		23160.3	2549.37		217915	362596		290.257	433.723		1982.72	667.908		6343.62	9831.35		17406	7520.07		26980.8	11685.9		10051.9	14225
	31369.2	28663.9		343.331	163.964		280011	528718		27292.3	23431.7		11.846	15.957		8502.78	21975		504187	259427		395.198	387.962		944.84	1018.83		12936.5	5297.33		13701.7	15239.7		15721.6	5426.18		9761.92	12137.3
	30519.6	26816.1		341.065	316.805		242598	515343		11830.5	40939.5		4.236	7.848		2981.3	14212.4		527112	195747		586.879	135.976		1745.16	1738.08		5394.34	47005.6		40364.4	13025.8		12731.7	64546.6		16364	18951.3
	19931.7	21566.6		221.685	756.675		660963	372120		25963	19683.7		5.375	3.35		1911.27	4375.87		260927	457795		272.817	548.034		1197.84	2050.89		8268.33	11796.9		2382.25	7563.4		15507.2	12366.3		16088.1	7698.13
	29941	21129.4		3429.92	938.747		465466	368323		53919.6	22204.2		22.718	6.888		7550.28	2342.91		321546	434206		632.687	310.223		1614.84	3098.52		12696.2	8343.22		16443.5	32803.1		24550.2	7688		14702.5	11853.6
	19538.1	20665.4		658.954	195.693		183112	429751		22552.4	37207.9		0.637	17.143		20015.7	16397.1		254115	168703		534.64	324.527		869.135	2374.29		5079.25	4982.4		10777.1	23566		15673.9	14773.7		15020.1	13104.9
	22135.1	28859.5		171.608	397.961		238970	380804		17574.3	45520		2.578	5.26		20496.4	4863.2		442725	377032		338.716	458.048		1053.73	1872.06		15199.6	12192		3499.32	16911.7		20674.5	24086.3		17072.1	4819.96
	28161.8	32562.8		471.648	656.292		468646	324698		15114.6	39009		2.411	1.634		8717.68	25390.4		606941	236381		492.421	42.995		2311.32	2012.93		9500.82	12802.9		52449.3	19038		13467.6	8951.75		15337.2	5382.21
	28123.5	30022.9		642.912	491.551		192095	284490		30004.8	24779.7		14.63			10125.9	60435.6		533470	421756		367.92	158.318		2222.18	1738.95		4813.01	7054.57		5396.43	13924.4		55677.2	12389.1		16885.9	9804.7
	23493.8	37400.9		20.758	383.944		292990	408951		23117.8	13159.6		15.8	1.566		2688.44	8042.91		379646	388047		561.314	201.688		1976.82	1402.73		6441.4	16039.9		12085.8	8203.79		19957.9	29630.8		11423.6	19971.5
	41291.1	25077.5		368.199	838.899		435456	371252		27590.7	25861.1		14.435	9.344		2780.05	19438.8		332604	499019		328.674	262.81		1582.55	2865.87		5394.34	7894.93		9849	3277.53		25991.4	21399.4		18269.9	9468.75
	50455.5	20419.7		1266.46	261.797		340702	356146		27141.3	26014.4		1.544	21.764		7058.86	29049.5		377845	540591		706.504	364.538		1009.63	2581.95		12909.7	9729.48		9650.95	12643.4		31167.8	15769.4		25653.2	11471
	20603.9	20819.6		2523.41	896.637		262655	515343		47010.3	25315.5		8.583	10.913		26746.9	6298.2		543608	268362		287.311	307.671		2080.58	1288.23		11954.6	8518.23		20652.8	9438.8		15531	47648.8		10854.5	20063.3
	31848.7	20974.2		475.092	508.716		344099	541318		27173.2	29316.5		3.825	1.337		4187.67	30039.4		490892	317587		369.273	223.781		1785.66	3424.05		19713.5	16294.4		10636.4	18716.7		11595.6	32214.4		21164.6	26019.4
	34738	25354.8		151.232	447.062		410174	552479		25800	14950		5.145	5.567		8938.01	7774.51		412568	301518		604.872	246.418		755.404	1916.08		10137.9	8168.59		3596.22	15025.6		58429.1	47371.1		12696.7	14287.6
	36216	25250.6		907.008	600.485		321870	447799		23006.8	62128.9		2.136	10.772		10485.1	6365.34		332572	499713		240.942	189.88		1711.01	2335.38		15927.1	4474.53		5871.47	11170.9		19729.2	9105.23		10044.1	16608.6
	28977.6	23725.1		619.432	220.826		256873	533049		27785.3	84809.9		15.244	1.811		8199.5	29271.7		424006	224285		173.109	69.423		1504.88	1402.73		3120.56	2804.94		5173.81	23612.6		12823.3	12070.8		18039.5	12978.3
	25043	42766.8		327.286	1914.47		361406	262818		19678.2	19029.2		2.702	6.428		4930.62	3122.54		518224	430555		59.211	151.94		767.681	1735.74		6931.63	4087.97		11218.5	9894.86		9589.13	10386.3		13680.7	16192.1
	25043	28977.6		138.804	700.512		472017	576366		43294.3	43197.8		18.822	22.344		34419.2	6208.66		542106	399019		283.233	237.516		2232.93	1825.47		8794.06	8493.2		48602.5	6067.97		10698.2	56354.7		8357.26	23135
	24158.7	31412.4		249.641	126.506		685886	303066		27655.4	33662.8		3.923			6051.94	3054.16		416455	525479		539.308	529.704		2060.75	2324.66		5273.09	5977.7		9002.99	15114.7		44242.9	12731.7		12037.8	14613.7
	23725.1	26816.1		336.71	523.979		188996	360112		40166.1	26354.4		1.521	9.836		62607.3	4029.64		428118	563359		227.906	375.362		1828.6	3380.89		5248.85	9146.59		10356.5	5340.72		20059.8	11347.9		13212.7	23135
	60386	41139.8		553.309	703.07		407936	203874		53384.9	53575.2		17.891	3.124		38218.6	3280.14		182058	410027		315.805	276.507		2311.99	5482.82		7079.17	9531.91		12842.4	15265.1		30833	18826.2		23226.6	14413.8
	28276.8	23077.3		968.288	814.693		459429	167562		68419	63688.8		22.317	21.875		2940.07	41309.4		514800	326694		301.568	383.309		1675.13	2610.81		5880.3	13343.4		38100.4	17421.8		29215.5	14878.1		15311.1	13448.1
	30022.9	25205.8		239.648	626.672		141074	466020		33701.3	44778.6		10.852	19.091		4210.23	6263.82		552181	220165		494.14			1528.38	2126.46		18935.2	18925.3		8145.19	5153.56		5082.9	24531.2		18223.8	12648.1
	31499.1	36601.1		202.319	427.487		487790	635007		18467	36270.6		18.27			75938	28175.3		495859	392914		621.554			2173.21	2295.1		7226.94	8942.33		4397.92	54137.3		20187.4	27809.2		16331	33683.3
	27630.9	41869.6		315.567	1149.76		286785	293364		42480	43356.6		14.435	17.33		5042.95	8216.77		400128	509796		366.567	162.335		2027.91	1650.86		5539.96	11667.5		27846.1	22143.3		43792.3	15228.6		13353.2	20758.5
	32896.9	27808.7		211.802	935.306		381708	284990		42377.9	52963.9		34.256	31.893		76849.7	6242.25		454114	490446		202.4	141.281		1605.09	1974.62		15040	13917.5		22100.2	24220.6		38723.4	55682.8		46613.2	14120.1
	33620	47480.4		883.769	1327.16		348943	240556		71567.8	39390.4		4.839	19.73		8753.97	3501.49		237138	263474		47.935	151.956		2326.17	1837.5		8094.04	16822.4		27783.7	14068.6		27567	18494.3		15837.2	12648.1
	29343.9	16962.1		803.281	518.471		375097	679136		36725.6	48664.1		27.942	11.302		6005.57	144187		283142	511891		231.572			2494.87	2897.84		12284.4	14934.9		33713	5357.03		23908.1	13377.2		13826.3	16171.6
	28920.8	28212.4		261.303	337.233		415337	494076		25537	42057.2		10.19	27.344		29946	14481.2		422653	267308		301.426	65.51		1926.37	2512.7		12629	16933.5		1836.96	45052.4		23122.8	18033.4		11634.3	19841.9
	36433.9	39270		327.182	506.64		311963	170425		34026.8	46176.1		16.774	10.473		10897	3420.81		454636	246850		603.455	353.767		3680.8	3072.8		10267.1	5116.51		6440.56	25909.9		22566.6	18870.7		15419	16464.1
	20609.7	31249.7		171.141	1471.99		397637	236245		94805.1	32593.5		3.453	23.606		3826.2	16788.7		220142	527090			348.78		3290.85	1250.35		7755.64	15445.8		8680.49	20821.9		27246	23489.2		20341.9	22509
	31249.7	17245		583.408	606.83		237180	497404		33970.5	36817.3		14.284	30.455		5898.35	104204		540591	564041		268.039	124.089		1738.62	3322.44		13646.2	5227.51		12191.9	7242.56		14837	17253		14791	13111.5
	26043.7	18935		757.873	755.817		570526	180893		50208.2	36817.3		1.762	50.992		13120.9	11920.1		470904	386154		351.632	217.582		1280.24	2253.71		27534.5	15874.4		8914.22	18945.2		5629.75	34054.4		23009.4	19175.2
	28446.2	23125		1019.87	1514.15		253345	300341		53057.3	20035.9		2.26	2.455		39366.8	33132.1		541348	215641		377.729	278.037		1558.68	2651.23		12926.5	14969.9		8145.97	11844.6		13217.2	9488.72		11676.6	20716.9
	35061.2	24294.3		431.18	655.522		333832	462176		29464.2	22309.2		2.235	3.124		3683.75	19755.1		401743	281424			170.638		2810.88	1421.5		7786.39	8201.78		9475.35	2723.86		24355.8	12502.6		11252.9	10020.3
	19145.6	23606.2		344.997	135.845		518807	172000		32566.6	42188.4		2.503	30.668		32884.9	2852.35		423148	550715		350.207			2108.85	688.852		13730.8	5699.66		55789.5	3675.95		22088.3	18604.7		12268.4	14153.4
	32127.1	36350.8		488.577	384.925		289160	374558		18349.4	62482.3		1.634	3.124		2218.59	5761.36		448423	578258			335.217		3318.79	1112.87		7140.42	11298		7031.84	5142.27		10288.7	13077.6		11380.1	19950
	28980.7	29774.9		228.907	943.775		826904	533688		28011.1	32876.9		2.062	2.696		102487	8467.94		367971	253950		308.849	184.597		3192.81	1757.67		10172.8	14019.6		6567.42	1572.38		16484.6	18384.2		11845.9	35096.8
	79862.1	29101.2		130.998	1185.32		525260	322706		47996.3	62865		2.309	13.586		2822.62	14368.5		120598	167380					3983.9	1549.85		14173.5	7248.14		7691.34	64346.3		7047.64	10346.1		10870.9	13028.3
	27187.6	17774.4		151.96	626.654		292475	434060		117401	34214.6		39.948	9.442		7441.16	3025.32		344030	528025		205.81	230.641		2365.59	447.373		11683.7	17344.5		13663.2	16176.3		45250.1	55389.5		20425.2	16027.8
	28505	18767.3		486.507	753.029		527933	552698		50736.1	23802.7		13.142	0.276		8821.42	15386.3		204142	516541		81.175	408.837		3716.01	1197.7		6291.38	20446.6		13411.6	5334.4		14919.2	15685.7		11125.7	9768.7
	42733.2	22464.6		2084.41	152.888		475339	546701		22522.1	37814.7		38.956	7.073		2353.61	8122.89		506784	512841		823.531			2297.17	1460.7		10566.5	11426.2		32722.7	6891.98		19407	39242.2		15753.6	7832.11
	21636.7	18475.4		536.937			567063	426216		25665.5	48331.7		7.735	37.075		22107.5	160312		250776	326671		138.312	227.925		1704.83	1924.88		14777.9	9314.27		32689.3	14916.9		28134.3	15811		25472.9	8844.44
	30340.9	22232.3		180.411	398.807		276042	232720		35262.5	67993.6		32.113	31.747		9022.24	21695.4		234421	412334		365.15	26.857		1471.08	1547.3		10361.5	14483		11556.6	12715.2		10002.1	22662.8		33621.7	10941.2
	28387.5	40632.6		813.819	134.801		469662	537740		23189.3	37497.4		3.965	30.349		3025.32	2529.41		363688	311253			259.808		1196.74	1258.31		9485.23	15198.2		1377.81	10112.3		4142.36	21356.6		14986.4	15777.9
	49745.3	27694.6		290.726	360.688		313805	241021		22561.6	33519.2		33.682	21.178		7550.23	9765.47		199857	489970		559.793	383.704		1297.14	1431.12		7155.81	9953.32		2239.33	11570.2		74765.4	19317.2		17820.1	19323
		104239		1000.05	773.126		320402	328840		41684.3	44964.6		7.713	3.101		155755	10396.2		386204	186939		278.632	215.091		1003.29	1059.2		12431.8	6600.85		1324.95	5311.78			15249.3			9138.86
	21864.4	18683.7		497.634	489.68		656275	306038		42750.1	67826.6		9.048	1.243		17493	2938.77		494211	576652		922.18	297.04		1602.28	1088.35		16145.1	15022.5		28678.5	10751.5		9545.63	16718.2		24358.1	20033.6
	31051.9	23508.9		128.427	820.121		523785	306176		33236.7	21863.5		18.081	7.705		10162.2	8581.18		379150	484955		251.973			710.666	1462.63		12876.8	8515.79		11761.9	5002.66		8038.14	13416.4		25752	14978.7
	25937.5	19044.1		275.171	180.679		374468	490662		26145.8	24971		0.043	1.973		13550.1	6892.76		250261	461380		161.423	126.336		928.269	295.956		13026.2	11969.5		12772.4	1963.29		16527	34336.5		24526.8	10011.4
	18020.6	27404.5		331.325	1862.49		258695	445665		8634.98	53782.1		7.529	24.894		12450.6	8088.93		180900	566555		584.582	303.587		3171.92	1402.02		6523.58	6506.65		22513.3	1299.76		21263	27666.5		12986.6	15066.7
	24095.9	23624.8		752.048	185.236		415569	574771		46170.5	32444.6		1.322	15.567		11880.6	3952.13		380307	419315		342.374	23.723		1072.81	854.208		9687.72	5522.28		13722.9	22721.7		39034	40322.6		22674.4	13169.9
	25000.5	58982.3		542.01	587.34		311046	248408		28836.4	14125		22.762	3.563		4824.02	7876.58		400738	297567		205.747	499.987		956.145	480.607		13730.8	14512.5		6394.52	24234.8		12720.1	27336.8		19531.9	9382.86
	28270.7	78890.3		610.129	1324.23		342596	297439		42956.2	20649.3		10.402	14.677		5447.8	10132.8		262044	148859		395.941	119.938		690.435	584.875		7694.13	11547.4		14527.4	13802.4		11367.6	32942.9		12110.8	17483.1
	47480.4	58285.7		119.6	414.73		299490	271142		42647.4	15540.6		7.735	51.824		64017.8	37552.8		176658	476828		204.804	247.639		1300.8	1656.63		8201.78	15882.8		30025	10827.3		23147.2	19618.2		15861.2	12017.9
	22651.8	59768.3		1777.23	4468.9		345074	295563		44587.6	21011.6		6.025	4.685		4425.46	67651.7		539926	354878		375.231	719.976		1765.99	1181.58		15004.9	9377.82		7148.76	12313.9		37334.9	59097.6		17236.3	20069.5
	23364.5	52982.3		244.73	197.123		708021	238186		22253.4	18761.9		4.702	8.385		10536.8	4711.74		188778	449113		216.941	339.395		1408.34	1158.78		8201.78	5155.38		9212.13	20194.1		36903.4	10773.7		15194.7	7662.92
	32613.9	63472.8		678.783	163.44		554102	402286		28347.9	10571		3.124			47329.1	116696		429051	272947		421.634	271.946		1090.41	2256.77		8140.21	26224.8		17369.2	16042.6		22231.3	17651		11735.1	14978.7
	24949.4	50309.6		388.416	352.956		333052	363743		19841	10067.7		3.78	26.037		28476.6	2704.52		438630	306942		340.787	293.603		1540.5	1118.24		9563.05	8747.14		6938.54	3017.68		13457.4	2511.11		14611.6	19543.6
	22093.8	50701		246.191	170.6		643068	497550		55869.1	9141.81		1.66	29.371		20131.2	7560.01		127640	442422		95.253	400.94		1181.27	1469.57		14812.7	19169.2		9299.6	14235.8		3393.7	20941.5		11693.4	23313
	19399.8	62877.7		571.215	265.024		612376	596970		17069.3	38763.6		1.988	36.793		12808.1	11843.1		264424	371296		208.567	287.865		1740.21	1020.82		13376.9	17580.3		4657.47	20377		7458.29	16892.3		35009.8	15154.7
	60006.6	55961.1		2171.03	4643.72		231714	539398		15383.8	20778		4.058	4.26		3326.64	31535.2		310221	320216		347.018	1252.02		1916.8	1360.51		15692.2	6396.29		5467.05	4076.59		37921.7	12546.5		22216.8	19412.2
	31265.5	46086.6		2228.16	90.501		343532	333252		32692.1	17780.5		10.435	11.259		3290.47	11365.7		514714	418103		262.436	325.449		1119.13	1086.31		19672	6132.45		10427.9	7472.72		25619.7	13696.5		15946.4	2712.71
	21490.9	49027.9		491.881	449.693		195987	320588		24479.2	53893.5		3.132	29.648		2309.18	24720.1		374408	480624		197.809	552.14		1641.63	1135.49		15018	15529.4		2529.54	6671.88		21296.5	16273.3		15682.6	17683.8
	48088.9	58285.7		5085.63	344.235		255030	517136		16532.3	72388.7		18.257	15.953		10355	7791.34		581925	361066		1800.39	297.847		1652.21	1255.48		6352.22	4641.74		5908.42	8076.54		88592.7	61884.1		19499.8	32508.8
	51560.3	59689.1		263.11	564.92		763884	465560		12640.1	20405.1		15.67	5.376		2411.21	85736.5		469063	419455		456.427	471.648		1217.4	1050.28		6308.19	12826.2		4664.66	19376.5		24941.4	70561.4		15506.7	37159.7
	39032.2	55596.5		156.938	831.393		467091	379837		17124.4	10067.7		12.142	8.453		2687.1	4245.31		459368	142125		29.943	264.923		1060.42	2125.13		6861.52	5112.39		7812.9	8328.67		20495.9	14139.9		15550.7	12536.9
	47903.3	25250.6		151.968	434.883		255873	424078		16762.6	26660.7			2.094		8732.04	6797.57		562318	450156		234.884	463.483		2317.31	1141.88		4556.6	40843.9		3951.31			12762.6	41010.8		17263.8	19107.5
	47107.5	31499.1		1051.83	2102.85		667623	276665		34927.7	43731.2			26.507		4847.11	3939.26		543291	316018		184.221	323.256		1195.58	2098.39		7017.61	16550.1		20032.6	12347		8413.22	28510.2		17570.9	24554.4
	48337.5	29650.9		645.838	515.902		727912	480301		13661.1	42057.2		6.112	42.964		5813.48	12013.7		375145	476946		129.946	39.716		1071.15	2124.39		30166.5	20136.1		8222.31	6519.43		16337	15415.1		23927.2	36111.3
	61956.9	20963.3		142.626	297.086		558325	296328		15938.7	33468.1		1.805	5.25		15231.6	3501.49		450082	505319		212.693	408.179		1517.34	2104.7		5543.94	14190.6		12389.5	44791.3		26550.2	24206.1		14185.5	21925.3
	64861.1	27355.4		1241.25	1031.55		463734	554838		42925.2	36036.1		28.075	3.687		23633.9	6572.53		438124	103084		309.259	351.063		2664.99	397.409		6794.78	10899.2		17482.8	52967		18112.5	35568.6		11173	9726.75
	75300.5	18103		163.44	309.101		763884	534509		25126.8	73219.7		8.658	34.643		11365.7	19329.9		381140	270927		119.015	374.458		700.295	2114.61		5870.03	7617.25		13722.8	23776		84206	35761.5		12017.9	14736.5
	52232.2	60890.7		3379.76	3463.75		213197	439117		14789.6	22081.7		19.773	17.959		14707.6	2583		394539	333146		191.449	277.759		1700.05	1020.82		5870.03	8538.87		8010.47	19400		21726.5	12020		12195.5	17395.4
	54804.2			171.386			627059	401276		12122.2			5.176			17653.7			493022	206712		337.31			1203.44			7511.61			20684.8	37459.4		8468.01			17921.8
	62708.9			278.883			407364	304476		23206			2.558			4808.36			494972	519381		189.85			1227.85			10788			55913.9			22870.1			25859.9
	55596.5			303.964			396189	559852		16511.5			32.116			5573.89			388117	397225		133.524			1865.16			12597.8			8155.98			19893.4			18141
	45437.6			378.734			396964	654006		21011.6			24.644			4750.35			393725	544364		522.295			1954.06			10089.2			24046.8			45416.3			19894.2
	42594.5			85.085			497165	708742		16181.9			19.41			2241.61			513298	717506		219.643			1255.68			13209.6			8703.36			5342.16			16824.9
	51228			3132.39			246834	490500		9255.52			18.857			10543.4			519010	290194		42.668			1156.08			2671.6			23559.4			2657.63			11094.5
	43317.5			210.251			544307	322692		31062.3			4.103			4291.05			301528	221078		503.754			2320.61			21835.8			34355.5			72058.4			24509.9
	50244.7			230.114			159569	361334		51014.6			10.272			40356			202428	177719		83.701			1590.27			6396.29			20254.9			14465			10548.1
	41180.6			295.342			246731	688069		23949.5			5.332			5503.42			503854	697474		191.851			1629.04			4492.84			914.667			9889.64			14182.8
	55019			365.685			181376	383656		19286.6			20.308			66689.5			59369.9	358686		224.483			1247.17			9003.01			12238.5			45580.9			23400.7
	70544.2			2621.04			445615	229129		18434.6			2.232			7592.38			101061	642740		390.533			2150.11			27408.3			25367			41139.6			14800.6
	56181.1			494.145			581340	568047		23456.5			5.778			4359.8			78465.7	179480		595.571			2603.91			9519.19			11879.3			25857			19801
	49536.4			774.767			277304	165081		16981.4						9356.88			188152	545438		296.371			1790.19			9946.01			2347.17			12585.7			24808.3
	82995.1			1038.53			131189	255483		33853.3			1.805			3814.28			469760	424608		519.049			3163.13			12421			9810.48			19732.7			23101.8
	40806.9			709.321			445364	139900		7388.67			2.697			15085.4			365999	629316		504.42			2671.94			11129.3			16922.3			6661.07			11682.8
							333160	355402												537038
							391211	388125											326336	527000
							266528	412676												219764
							329191	421601											133563	395018
							393288	290842											540444
							511349												417270
							243655												218342
							192336												433333
							439411												484405
							437453												604964
							315132												318163
							275298												418495
							364060												474180
							614824												551010
							259297												246127
							531347												428558
							268216												111501
							548265												487728
							328990												397475
							456997												575073
							387504												412440
							394445												280386
							277460												289162
							247503												173001
							544786												529632
							476486												484405
							376064												529632
							563904												588899
							411263												285825
							275090												251628
							481564												544507
							600264												248661
							491190												523151
							490398												263606
							541035												418553
							242240												479416
							509160												506264
							469027												533592
							257033												324714
							507474												483673
							601203												556769
							412305												571438
							281481												548527
							535243												334944
							366720												480019
							437063												463730
							183876												504911
							387079												591767
							478538												499576
							505304												436433
							281348												498606
							284151												231927
							523637												416391
							276341												395457
							628045												287718
							619378												425459
							447572												572533
							694920												571527
							670759												483699
							634194												420871
							336263												163940
							507474												538707
							511321												355077
							610797												511461
							350363												317677
							432816												248984
							338302												405864
							547109												425459
							553773												535229
							583014												477612
							247284												564597
							540918												517774
							586122												288634
							322537												474013
							344527												671945
							357242												219151
							278430												266082
							365430												258592
							365619												558155
							532843												552125
							190250												235776
							712891												642740
							566413												282843
							591631												514507
							207195												639714
							264035												636729
							349608												162061
							450375												438158
							603372												608904
							282476												312607
							404508												338105
							267110												648916
							409398												419583
							333663												548205
							471583												355709
							469669												181165
							623261												328216
							412100												378761
							254379												588977
							254379
							159680
							374359
							502946
							495776
							770395
							420586
							382017
							587199
							250060
							439048
							358874
occasionally samples may have not read for technical reasons or in the case of a sample having run out

## Sheet: Fig S3
	S3a,b) Syndecan-1 cohort 1			S3c,d) GDF15 cohort 1			S3e,f) Syndecan-1 cohort 2			S3g,h) GDF15 cohort 2			S3i,j) sFlt1 cohort 2
	controls	SGA		controls	SGA		controls	SGA		controls	SGA		Control	SGA
	37.935	18.9713		208.883	102.314		39.1327	33.0576		159.293	216.647		1.00268	1.54728
	20.1345	30.6638		467.988	92.5759		16.6044	47.1011		66.6968	96.3793		1.70384	2.02542
	37.0317	23.5758		242.625	336.136		44.9294	27.4816		175.174	75.8572		1.37065	0.345406
	17.8255	33.9896		162.758	199.575		18.2391	26.9787		116.621	38.7054		0.637377	0.37587
	14.0335	13.6983		207.786	257.428		21.8014	33.8521		75.0828	143.078		0.964318	0.948707
	32.1588	27.6384		197.867	187.769		39.8893	17.7784		93.7095	115.78		0.929973	0.917038
	18.4329	24.7465		124.35	581.487		98.2332	16.0595		143.727	124.689		0.725245	0.771633
	27.956	55.054		69.4908	242.114		40.9147	19.1682		97.4883	87.7485		1.14808	0.927743
	20.0857	13.3739		212.229	230.897		30.2904	42.6928		176.587	87.9285		1.16236	1.76717
	28.9676	26.095		480.092	220.157		20.3982	25.6545		113.157	95.712		1.8033	0.58876
	26.8667	41.2881		147.531	1160.83		30.3628	15.9934		112.044	77.0978		0.605263	1.02899
	14.2303	15.2033		430.271	216.168		39.7034	42.5791		194.586	91.8923		2.39786	0.896967
	22.9072	8.73392		211.733	204.526		30.8047	61.6761		108.219	99.2093		1	0.84835
	14.7364	32.7156		188.781	171.632		30.2408	26.9256		112.876	83.5925		0.753791	0.541481
	16.14	31.2262		575.319	250.214		37.9458	29.9281		211.158	128.056		1.18466	0.818912
	36.6981	32.8895		89.8908	480.222		23.8448	53.4655		273.837	300.147		2.02855	2.17484
	30.6819	26.7544		98.22	132.285		40.7348	18.6342		92.2138	102.808		0.453613	1.30018
	7.99312	21.7697		383.773	214.82		30.3157	23.8526		151.776	72.0329		1.15254	0.843443
	37.2718	12.7318		499.55	390.643		32.1249	12.4126		304.018	100.959		1.8488	0.816236
	23.6821	22.097		669.677	112.315		18.2807	47.5026		107.478	137.595		0.576717	0.989295
	50.5356	15.7463		129.425	158.171		30.2768	28.2827		207.707	103.022		0.87422	0.814897
	45.6826	13.7634		493.898	275.526		11.3722	16.7508		142.346	158.362		0.996878	1.19402
	68.0484	20.0857		311.681	268.701		40.8702	27.37		89.8818	82.9183		0.965656	0.700714
	39.209	49.2368		572.464	175.315		28.1014	21.0257		199.874	129.038		0.956289	0.587868
	10.6707	16.3014		405.378	180.462		18.8923	31.8065		95.6242	185.905		0.862623	2.3207
	24.0412	33.9989		499.767	128.546		15.9992	30.8889		171.699	111.053		1.20517	1.08296
	22.3047	9.49661		371.462	122.756		38.1375	21.0399		108.146	107.449		2.73996	0.991079
	29.6488	43.2424		366.384	69.0331		55.4563	34.9527		112.964	87.5113		1.17841	1.09857
	21.6409	38.1895		723.642	271.942		21.3504	20.0373		198.68	124.677		0.72926	1.1347
	33.2187	33.2187		323.015	298.21		32.5295	22.5999		132.628	58.3146		1.00803	0.575379
	19.6112	21.0328		114.414	584.359		35.1796	34.5403		81.8399	127.214		0.721231	1.24844
	34.8339	30.0912		179.027	263.264		56.4229	28.1716		80.5268	107.072		1.05085	0.654772
	26.2194	25.4241		440.845	139.862		46.0617	26.849		58.9565	99.6526		0.595004	1.41302
	21.3341	31.9109		176.73	462.952		34.3617	21.4989		136.819	79.8985		1.02765	0.476806
	43.5748	15.02		202.477	77.1496		16.8143	44.1379		247.76	120.959		1.12623	0.550848
	31.189	27.4284		324.866	221.354		20.3002	29.1256		70.6024	168.642		0.714541	0.900089
	16.9843	34.1569		591.616	434.099		26.2492	31.6488		90.519	100.368		1.73194	0.565566
	24.0815	11.1571		387.119	661.753		25.2468			172.667			1.37422
	65.003	12.7923		239.457	162.758		20.4708	45.9736		148.891	75.1124		1.47324	1.02052
	36.9838	20.7256		222.262	205.174		32.7339	19.9249		152.196	142.628		0.579393	1.08028
	8.50704	22.8968		341.104	185.015		32.8873	20.6636		129.343	84.7853		1.5058	0.942908
	28.2419	32.1192		264.202	333.781		41.682	46.0369		149.228	107.827		0.629349	1.59706
	30.688	21.8365		399.336	121.549		28.3223	36.945		84.6031	105.099		0.632025	0.820555
	50.0252	11.222		252.734	150.867		40.2782	49.7762		147.499	118.985		0.895629	1.6146
	20.4343	22.5991		198.9	447.721		54.6286	31.1066		180.412	139.029		1.35638	1.25082
	27.6359	20.266		447.109	187.608		39.7243	18.1631		126.65	76.5842		0.70785	0.690865
	26.7578	41.1597		834.487	152.191		42.4912	41.5099		159.909	158.05		0.923283	0.805057
	36.2995	59.1017		183.763	179.237		20.311	21.602		135.201	74.5346		0.921945	0.597879
	14.8694	8.90161		163.569	191.011		16.1536	32.8494		104.905	128.443		1.59545	1.43026
	60.9667	27.9986		251.9	187.538		20.0321	20.6282		152.274	83.0419		1.08608	0.695351
	30.8838	13.6183		220.136	25.4289		23.6549	21.1583		223.627	65.1312		0.764496	1.27733
	37.7565	18.7941		323.026	517.881		43.2318	23.2279		156.488	95.4212		0.658787	2.14845
	118.028	32.4843		665.207	130.027		34.85	32.4061		81.7434	151.838		0.995986	0.662316
	37.0227	13.6366		246.634	551.447		18.6876	68.3774		245.935	204.26		1.6008	1.56811
	18.6008	27.0235		199.505	337.933		42.7706	45.6413		301.477	153.784		1.11508	3.08238
	19.6704	82.2567		186.288	288.14		32.3859	25.8491		140.597	157.595		1.20919	1.27121
	45.6115	25.3859		109.725	175.061		31.0764	26.6897		107.748	146.465		0.599019	0.878874
	45.6272	25.7403		154.218	83.8069		24.1368	44.6797		72.1	189.87		0.923729	2.21697
	43.0316	39.2648		230.228	379.172		50.6834	27.0864		195.739	175.253		3.51026	1.64478
	41.7732	23.2879		694.34	225.396			45.0886			174.484			0.823409
	25.7425	17.2973		33.0772	209.22		57.252	16.5388		212.684	104.694		0.769402	0.983279
	17.6701	41.5577		179.344	276.366		42.2775	21.8		60.6603	29.9522		0.359634	0.437602
	39.8068	69.4985		171.626	156.463		42.3221	22.5418		110.022	98.6883		1.00937	0.779772
	57.0241	18.5433		191.732	315.081		48.2648	33.0809		119.512	87.6144		0.8314	1.00204
	41.8193	58.4015		218.222	228.675		10.4368	17.2115		47.4577	95.5239		0.679304	0.796901
	21.8038	16.2346		272.816	278.046		42.6954	53.3747		48.0346	107.4		0.767172	1.14804
	38.3761	13.3907		239.023	151.491		38.2807	45.1818		181.48	69.5184		1.54237	0.92863
	25.2377	25.8516		285.738	414.969		28.3586	50.392		92.4651	158.064		0.528546	1.18556
	13.9265	34.993		943.705	220.879		18.838	91.3757		121.088	217.349		1.73996	1.48369
	34.5018	32.3517		567.36	136.574		25.2468	15.5998		123.202	100.732		0.738626	0.846656
	17.9548	25.2849		276.29	377.569		84.2984	19.2533		97.1712	241.891		0.573149	1.67006
	24.8407	21.8073		294.416	303.706		17.6973	25.5064		120.364	163.716		1.0785	1.68679
	16.719	26.3561		171.342	204.089		37.26	42.9669		205.876	175.658		1.21276	2.92496
	35.049	29.0151		143.497	194.943		42.6675	22.6481		93.614	117.324		0.790812	0.392944
	52.8016	24.0317		229.698	91.4805		25.3105	64.1516		179.634	110.863		0.793042	0.910277
	23.8328	35.9592		122.393	88.4039		32.2136	40.6471		185.113	157.614		1.34701	1.47716
	47.2242	25.6595		19.0375	240.939		18.5807	27.5877		170.104	107.758		0.859946	1.01264
	40.96	21.148		47.2908	492.447		69.6165	26.3737		133.635	100.359		1.56467	1.05465
	29.3136	17.322		389.813	393.187		75.6891	42.3592		193.925	125.963		1.09233	1.93067
	16.7146	15.1628		192.384	266.154		42.6662	18.5484		85.0983	120.496		1.03702	0.895188
	49.4901	41.1477		354.448	125.545		31.6999	62.913		128.428	97.2453		1.04416	0.546085
	36.0848	87.9747		275.908	291.037		18.5477	17.6384		115.154	91.409		0.783229	1.45555
	34.946	24.5603		242.271	210.523		13.836	21.385		132.82	84.487		1.10526	2.83442
	28.5181	24.1944		249.762	176.954		20.3391	32.9761		81.9573	152.376		0.784567	1.55954
	27.3304	22.4061		200.795	128.75		46.9533	76.7589		113.336	67.5199		0.986619	0.668434
	19.1654	30.6118		147.741	203.031		19.7601	22.4345		137.115	114.805		0.605709	0.678222
	16.4678	14.5127		174.745	291.998		44.6275	25.1115		111.074	136.819		1.36887	1.82219
	22.0488	22.7537		111.513	123.593		18.2474	35.2168		91.4077	171.208		0.781891	0.967781
	28.8653	54.9416		185.429	355.99		42.9895	35.0319		172.991	95.5152		0.895629	0.665987
	42.3309	22.3184		589.704	286.08		46.9558	34.5975		141.783	170.276		1.93176	1.323
	20.5707	21.2821		138.438	565.742		23.3908	28.6107		126.303	116.228		0.760036	0.877243
	26.9725	26.6095		215.013	234.844		28.1152	12.2054		158.713	105.883		0.828724	0.749592
	34.9989	24.8239		260.555	233.178		26.0656	49.1547		244.595	81.6038		1.01204	1.39029
	48.893	46.8798		66.1115	89.2997		63.8161	18.1631		175.988	71.7493		1.02988	0.506933
	22.53	36.5747		377.654	395.172		52.981	36.657		62.2468	136.747		0.405888	0.78385
	15.7612	22.6368		192.201	22.1091		51.8583	23.9739		86.1302	177.55		0.573149	1.36052
	41.6133	24.6007		301.519	626.035		29.9488	19.879		95.047	143.923		0.644068	0.772412
	15.0476	49.2983		118.908	252.465		43.4208	48.9717		266.474	169.958		1.39429	0.554784
	41.7987	24.0936		211.984	163.171		29.8868	59.6229		77.8822	146.396		0.819804	1.01238
	37.9525	23.745		306.569	444.183		78.6144	30.0828		156.791	196.619		1.22703	5.85013
	24.2182	54.8583		761.325	207.945		56.834	23.129		70.3522	181.452		0.644068	4.36297
	32.6215	33.9989		151.808	249.34		54.9118	20.7034		112.007	159.868		1.68376	3.68515
	34.4216	52.123		492.737	269.372		17.9421	40.74		148.758	101.757		0.774309	1.78426
	37.6926	33.4549		330.962	209.68		42.7149	25.8491		116.621	191.988		0.979483	3.30465
	35.6074	11.1244		300.331	300.82		32.1662	31.9927		159.075	194.611		1.69759	2.43964
	31.5448	21.5103		166.822	830.957		20.8336	39.4834		129.41	211.026		0.565566	3.30098
	16.1232			273.625			17.671			76.1513			0.577609
	45.835			1247.91			64.2841			77.8119			1.00491
	31.4909			229.111			33.9214			143.289			0.818466
	33.4856			736.974			15.1899			124.471			2.55932
	29.8536			259.508			48.479			124.051			0.874665
	20.7086			340.759			32.6116			112.54			1.37154
	13.8992			224.983			19.5664			150.031			0.696253
	18.7483			358.328			48.026			133.092			0.758252
	65.5573			136.955			32.6191			151.203			0.889385
	20.9413			538.222			48.1216			146.284			1.09277
	54.8839			209.048			48.2173			134.036			1.39295
	25.7036			167.146			50.6033			139.268			1.27654
	36.6175			578.034			57.78			110.269			1.49822
	28.0446			127.703			41.7899			229.568			2.47948
	42.2405			333.905			53.7577			103.602			1.27297
	38.08			288.67			26.5493			150.628			1.77208
	17.7444			583.337			23.9874			86.7563			1.55798
	28.7864			183.937			60.5631			247.033			0.937556
	20.0939			410.405			54.4367			88.337			1.40143
	26.9085			171.663			19.764			92.4187			0.741749
	22.2835			197.808			68.5768			138.455			1.56958
	41.4884			190.153			21.7663			135.464			1.1851
	63.9642			200.531			76.0424			76.3049			1.39518
	27.4844			683.702			51.3092			81.9573			0.687779
	52.6393			430.253			56.8577			179.08			1.00446
	35.6074			392.738			72.6575			248.647			1.22123
	27.1012			492.447			31.8048			228.33			1.55888
	35.9026			157.037			45.8759			133.146			0.490633
	11.0436			10.1614			35.421			123.327			0.854594
	52.1278			128.618			42.0459			72.4602			0.982605
	18.462			98.4564			53.2721			165.793			0.88314
	10.5943			274.404			46.8371			245.858			2.64853
	60.3046			291.837			36.1879			136.083			1.08921
	46.0324			311.704			28.1229			108.962			0.879572
	24.2226			280.398			32.3534			144.467			0.58876
	28.5041			245.922			102.482			84.4645			0.632471
	70.2027			720.818			22.5304			158.76			1.26539
	67.2822			119.907			16.4331			138.399			1.33408
	37.197			578.167			18.8222			135.729			1.22837
	17.0295			516.898			29.2822			175.349			1.12177
	26.998			373.744			26.0043			129.007			1.61998
	27.8507			198.194			28.5903			99.4949			0.805531
	11.6094			219.473			38.3483			83.2854			1.3537
	45.1283			336.927			40.0148			97.9422			0.615076
	17.9812			336.533			23.4921			68.7832			1.13648
	26.8114			168.51			55.3471			90.0708			0.639607
	19.299			326.455			29.2075			88.6235			0.81802
	52.2389			138.271			63.3662			165.021			0.804639
	18.7975			117.861			23.243			84.487			1.06512
	62.0142			17252			24.557			91.0399			0.639162
	33.471			318.909			20.6363			157.165			0.777877
	15.8512			252.395			52.4132			148.604			0.581178
	53.9117			487.436			18.9255			107.531			0.571811
	39.5483			269.771			19.9377			104.825			0.608831
	27.0134			340.974			30.0199			159.285			2.02542
	58.642			297.508			28.3805			97.9658			1.15477
	42.0167			327.683			41.8033			198.983			2.24487
	60.5928			285.235			23.9092			175.803			1.28055
	48.0993			259.422			55.5732			231.925			1.80776
	9.01225			226.069			41.2682			103.602			0.659679
	45.106			504.13			17.3318			205.046			1.31177
	69.6798			464.965			69.5305			136.837			1.33675
	18.0834			395.402			21.0275			172.643			1.33363
	38.2656			506.643			34.5064			105.751			0.925513
	30.0707			303.981			22.0025			172.898			4.55754
	26.5606			260.506			37.0557			152.274			1.01829
	51.4545			190.043			30.7445			406.47			1.60526
	37.39			225.662			11.6484			273.185			1.12355
	17.2125			216.549			31.1756			67.2139			0.652096
	30.9912			513.168			13.7411			121.808			1.49286
	27.6359			545.781			21.8924			137.836			1.29706
	27.3927			383.573			44.5665			199.476			1.37154
	51.9996			315.717			19.4702			194.672			1.0504
	27.5818			634.421			22.1647			86.3195			0.49331
	29.5704			142.53			12.4125			96.0158			0.519625
	39.1644			335.273			29.2377			118.925			1.96789
	18.7131			470.885			40.1968			80.0882			0.73372
	30.9			473.633			24.8516			113.14			0.830508
	40.7107			286.942			40.6626			126.385			0.508029
	23.7063			587.512			48.4868			86.5284			0.372703
	23.0772			231.155			75.3495			58.6488			0.61463
	62.3607			258.596			33.8436			93.8308			1.08207
	40.0414			235.627			29.6445			82.4036			0.715433
	15.7166			459.266			36.4136			134.52			1.57761
	25.784			163.815			33.8584			153.389			0.869759
	19.7413			160.647			44.4823			244.265			7.43265
	31.9831			261.699			15.8803			106.955			0.821142
	39.5957			350.329			70.0564			122.271			2.07672
	42.7209			156.781			44.6908			197.696			1.89251
	24.4599			245.292			66.2407			57.7189			1.03434
	31.3345			62.4822			77.8689			169.495			1.27208
	32.7048			187.388			58.8026			128.011			1.00937
	31.9071			84.8617			50.1193			96.4584			1.42417
	48.0686			247.935			39.78			104.903			0.52587
	27.7701			309.692			22.5719			116.21			0.970116
	42.7185			369.932			27.3963			123.931			0.814897
	47.5039			153.937			35.4235			179.387			2.13559
	37.5457			142.503			24.2753			159.868			0.672614
	31.4202			389.449			35.7807			99.0316			1.30687
	28.5721			297.733			53.0324			100.138			0.842105
	25.2349			247.883			50.2353			164.522			1.16637
	53.7893			307.916			20.1022			93.3336			0.275468
	37.39			413.205			56.2766			128.326			1.18153
	23.9167			130.481			52.2293			196.363			2.68733
	25.8848			173.049			29.0241			74.5323			0.638269
	66.1581			226.149			28.5692			167.108			2.8711
	38.9861			586.37			47.4552			156.191			1.26316
	29.9254			339.841			21.4623			114.051			1.0446
	32.0312			188.279			23.2393			46.762			0.465656
	24.5528			239.767			18.4721			107.843			0.714095
	47.0713			282.627			34.7543			149.422			1.92462
	36.2382			442.848			29.644			144.63			0.724353
	19.2971			150.26			36.717			193.273			1.73015
	41.443			360.608			34.633			104.576			0.987957
	26.5978			354.959			20.3391			88.1679			0.79661
	35.2603			240.77			66.402			139.281			0.571811
	46.8675			180.372			22.8111			132.594			0.806869
	67.5389			138.181			22.8111			104.59			0.424487
	37.8453			72.5545			30.337			148.304			1.71053
	29.8104			88.641			48.3975			73.6639			1.10526
	13.7442			124.841			50.6648			173.654			1.04371
	31.5046			270.054			44.8328			128.214			0.750669
	49.9367			905.16			18.5068			127.527			0.839875
	20.6595			188.279			47.3886			80.4462			0.505798
	22.7418			455.45			42.9184			101.43			0.830955
	19.624			495.33			43.5516			158.19			1.84121
	41.8385			280.584			12.0573			122.243			0.869313
	29.2477			359.099			30.4164			112.974			0.613292
	36.4709			152.457			41.3303			81.7444			0.623104
	34.1236			235.723			21.7139			134.762			1.37823
	30.3745			410.318			59.6051			165.59			0.640499
	24.3647			207.786			50.7769			226.974			2.06423
	26.3848			225.193			69.0403			145.771			1.36842
	26.9075			271.585			27.8466			129.007			0.506244
	29.638			731.877			32.4689			140.597			0.788582
	46.4671			386.886			30.9848			178.028			0.641838
	41.9379			150.157			33.85			83.2687			0.499554
	13.2094			416.702			29.8399			90.4557			0.748439
	57.5285			357.872			29.0285			131.107			1.48573
	40.6247			150.379			23.5202			119.037			1.08653
	20.4678			337.579			47.8366			97.1681			0.942016
	43.0586			268.928			49.2047			132.225			1.21945
	63.0267			264.272			41.3801			60.6441			0.70339
	41.1119			356.694			13.9406			121.879			0.865299
	11.1644			334.979			10.655			84.129			0.555308
	22.0706			108.049			27.8001			120.865			0.869759
	41.3085			245.093			56.7154			103.146			0.461195
	17.0527			234.176			42.4113			125.37			0.72926
	53.5368			353.718			29.5881			85.3866			0.727476
	20.2765			84.6751			31.5739			56.5371			0.627119
	24.1976			277.535			70.0386			107.454			1.26762
	45.7354			230.037			25.6586			77.5791			1.22123
	50.0388			490.084			19.218			79.2712			0.693131
	16.5875			566.063			66.3479			76.1513			1.04594
	58.4981			270.219			27.9904			159.749			1.376
	33.82			296.535			23.0939			62.3328			0.336084
	22.0615			229.111			21.8016			153.743			1.59946
	31.3776			216.13			27.8173			217.071			2.63203
	48.7577			151.365			66.7552			120.877			0.867083
	28.8511			357.28			32.5316			98.5628			0.855932
	48.3194			1036.77			51.7634			64.2291			1.01383
	33.1218			346.634			55.1914			147.755			0.979929
	45.8803			339.444			46.3804			108.846			0.693577
	#VALUE!			#VALUE!			25.4062			168.712			0.751115
	34.3791			224.184			26.0628			144.578			0.632471
	35.5741			256.871			31.1814			87.5113			0.900535
	30.6726			243.394			24.4158			90.6512			0.700268
	32.2084			234.918			23.9765			95.0898			0.548171
	36.025			159.135			55.9986			103.907			1.25067
	38.5331			170.257			68.9503			147.018			0.471454
	33.7633			114.528			27.7722			77.0057			0.704282
	29.2965			469.788			26.4424			196.843			2.20651
	49.3781			393.889			43.3769			214.839			1.30954
	52.7386			100.613			25.6271			129.867			2.82337
	32.2903			138.627			23.4027			122.546			0.528992
	20.6595			210.298			39.47			173.973			1.05219
	94.5852			658.353			65.1868			115.398			2.02721
	28.59			872.704			27.9702			162.847			1.09723
	36.5747			185.992			58.7096			106.811			0.790366
	39.8406			193.036			27.3048			199.713			0.890723
	34.6553			359.013			35.2937			155.78			1.28501
	31.1681			361.457			40.4386			167.266			3.87422
	17.4098			243.332			25.4218			130.452			0.832739
	36.4902			149.761			27.9805			211.477			0.449599
	27.5882			173.239			41.5308			169.077			1.47815
	37.2613			87.2931			21.5857			106.142			0.732382
	14.6091			507.543			43.8944			143.757			1.2587
	54.1292			177.442			28.0745			150.022			1.12177
	40.5713			140.716			42.5165			137.303			1.11686
	26.5982			318.66			33.3339			157.971			2.20384
	33.507			231.735			41.8615			158.714			1.65611
	13.3			216.288			35.6409			158.466			1.47458
	18.6203			105.988			29.8467			84.0268			0.964318
	20.3641			243.162			41.8081			120.424			1.32114
	31.448			155.929			43.6005			73.6775			0.533006
	48.9062			199.868			36.759			188.66			1.00803
	37.0682			279.728			33.9762			127.223			0.727029
	56.3716			214.616			44.1694			170.835			1.21811
	17.5574			169.379			18.9666			130.917			1.18421
	39.5443			555.851			37.4588			91.1149			1.23283
	15.7197			321.694			65.9535			185.631			0.990187
	23.7187			327.619			21.7139			124.034			0.938002
	33.7694			282.065			47.1744			197.038			1.33006
	32.6493			342.137			48.5405			514.743			6.05709
	25.6569			218.912			35.9384			134.038			0.739518
	40.3883			756.712			43.2811			110.13			1.74398
	33.1167			226.942			30.7397			130.677			1.13871
	18.2693			352.418			33.8979			120.884			0.958965
	15.6653			152.722			33.0347			257.835			2.24041
	56.1348			229.402			27.7585			100.663			0.924621
	73.7591			430.062			9.40441			137.084			2.08029
	29.198			233.696			41.8118			408.746			5.42462
	81.7844			360.964			31.57			67.0849			1.7752
	33.2681			172.644			43.3382			60.5917			0.79215
	23.7063			407.069			19.8666			130.684			1.24844
	41.9549			213.521			24.1957			106.163			1.6628
	51.2979			363.388			44.7861			122.468			1.48042
	35.7711			111.389			30.3764			89.3466			0.475938
	29.1862			281.01			13.2591			114.884			0.952692
	11.9771			275.339			61.6991			133.033			1.68026
	41.1983			170.751			27.3385			72.8005			1.08809
	43.5254			467.593			26.033			90.6148			0.648042
	18.6043			323.662			41.2889			129.41			1.81321
	27.7301			0			46.9149			65.136			0.98491
	12.0727			372.636			24.9816			122.701			0.75938
	61.335			374.376			33.4544			135.598			1.16395
	29.0387			266.264			27.1769			112.606			1.00204
	12.2084			309.962			19.6364			157.389			1.19127
	59.454			364.924			61.2239			63.5407			0.652936
	18.3734			524.224			35.4642			88.7705			1.50489
	17.7599			305.422			75.146			93.5111			0.6823
	22.4207			392.315			32.5475			82.026			1.39804
	38.1308			199.835			18.0227			86.2325			0.699429
	18.2194			448.889			35.8217			125.185			2.04119
	31.2823			207.385			36.7703			89.8727			1.21533
	25.7512			435.847			19.5998			208.583			1.44535
	28.2218			250.764			29.1383			331.552			1.28793
	16.6702			185.099			18.838			144.368			1.05139
	21.7037			99.9266			47.9858			143.246			1.60767
	30.5206			236.52			34.4746			103.168			1.68883
	26.7135			285.484			20.1681			164.719			0.902936
	44.2974			211.584			34.5978			82.9183			0.647635
	24.7171			534.399			37.704			151.404			0.714111
	20.53			125.446			22.5229			133.087			0.767945
	12.7895			100.831			49.5752			398.614			5.3752
	22.5911			386.161			65.1825			152.444			0.747145
	23.8681			292.719			32.2758			174.479			0.864193
	14.4607			198.081			65.8485			254.251			1.41109
	47.1908			236.903			26.7609			127.948			0.703507
	19.0145			835.03			47.55			133.8			0.779364
	31.4493			297.273			39.8308			107.623			1.20677
	18.462			170.751			37.8212			213.808			0.680261
	21.4395			272.49			17.1139			87.3029			0.759788
	34.2911			394.664			20.4429			117.126			1.57463
	19.3034			520.763			78.195			153.051			1.5
	60.822			306.881			38.2528			64.2176			0.553426
	21.18			668.249			68.4233			131.022			1.79772
	43.3005			399.659			80.347			192.269			1.49551
	16.9752			260.014			68.1793			136.603			1.33646
	14.7691			213.198			26.5493			128.026			1.64274
	25.6595			198.929			25.0239			90.7815			0.839315
	41.1577			197.49			41.5016			217.198			1.37276
	18.3156			259.796			28.9144			74.1305			1.49511
	25.0462			191.361			38.3147			104.272			2.12928
	23.6651			289.124			32.7265			63.3839			0.894372
	53.1801			198.521			24.3285			65.9066			0.671289
	38.3271			299.48			38.1095			124.627			1.38173
	20.3349			53.5577			25.1287			71.9651			1.67904
	33.8882			216.51			25.9009			108.087			1.42047
	17.8967			283.666			44.6743			123.43			0.563214
	25.8848			273.043			14.0893			112.883			0.652936
	26.8518			496.96			31.1756			135.44			0.590946
	62.1881			210.317			33.8556			115.61			0.513458
	30.4193			479.944			39.4256			131.398			0.805873
	22.7249			319.369			38.9458			149.048			0.929037
	31.0578			297.508			60.1234			214.5			1.65049
	21.9041			240.598			52.7477			380.873			2.51427
	37.1182			507.162			21.13			165.793			0.701468
	37.6351			370.769			19.9623			232.459			1.24918
	14.8984			299.331			16.212			100.988			0.575856
	19.0145			276.116			23.7792			93.6204			0.953507
	29.6174			682.124			17.1843			141.735			0.693719
	67.3592			160.485			78.5691			112.698			0.585644
	23.3328			375.864			36.2876			75.1493			0.313214
	54.6821			457.934			30.0348			137.488			0.792822
	30.1419			538.041			40.7145			270.079			1.20799
	18.5161			468.103			45.9663			107.869			0.335604
	23.4457			341.571			39.2196			153.784			0.934339
	16.7571			159.315			13.7736			156.734			0.564029
	30.1949			117.577			58.505			136.551			0.639886
	24.2496			176.139			59.4661			184.409			2.52936
	16.1464			31.2613			77.7431			93.2568			0.561582
	36.7115			139.624			59.8284			172.364			0.767129
	23.3877			678.299			41.2339			138.455			0.849918
	41.944			91.9413			43.9924			160.762			1.1664
	17.2677			372.486			52.2311			63.1507			1.15783
	35.0703			310.939			21.5552			99.2093			0.617863
	34.3919			202.832			30.1611			73.6775			0.46248
	36.5443			56.2598			41.8561			136.831			2.75489
	40.5396			368.452			29.6848			162.735			1.23002
	21.596			953.544			24.4637			144.533			1.26591
	35.3806			204.042			49.7269			217.032			1.77284
	18.2516			506.283			37.1964			124.977			0.836052
	31.5932			474.64			32.3029			144.533			0.643556
	24.8962			136.865			27.3728			84.3519			0.968189
	28.1032			603.609			24.4637			146.019			1.75163
	32.5265			170.59			35.8523			91.1149			0.570147
	16.8689			340.663			40.9822			134.279			1.72757
	18.7141			179.407			30.9439			248.955			1.03589
	23.4112			161.749			35.0805			70.6289			1.2602
	62.6926			135.335			56.6277			95.3026			0.829527
	38.4613			339.711			69.2816			72.5414			1.68964
	44.9888			265.734			38.6444			159.767			0.897227
	17.653			360.608			60.0168			78.2587			0.476754
	19.4415			200.548			22.6417			92.9794			0.693719
	27.2699			254.634			22.0105			101.266			1.0832
	31.4481			481.2			44.5955			154.738			1.07137
	17.9458			376.09			30.2194			111.626			0.522838
	42.5133			218.021			78.3672			112.772			0.743475
	51.7263			331.076			29.1371			81.8399			1.23083
	50.7578			647.407			20.6699			65.7084			0.721452
	29.8716			152.031			45.3206			186.626			1.72553
	90.0631			274.283			20.4019			156.044			1.29935
	26.3029			290.063			41.5241			107.849			1.1664
	53.2537			188.02			16.3587			128.887			1.15865
	36.1892			884.916			29.7013			74.0846			0.751224
	20.4343			261.463			41.8334			179.148			0.776917
	39.6829			141.835			19.3389			127.021			0.653752
	33.82			742.291			35.2202			118.632			0.722268
	#VALUE!			#VALUE!			44.9509			93.1301			0.522838
	21.1405			98.6543			34.7345			108.835			1.03793
	44.5998			693.537			25.4651			103.703			1.34421
	20.1776			386.448			16.3423			246.082			1.33442
	27.7972			142.485			43.5567			116.245			1.27121
	23.8437			180.484			15.2518			76.9806			1.14029
	40.2291			211.497			25.9631			120.451			0.944535
	29.4168			247.313			31.3355			130.226			0.86664
	37.8251			571.659			41.7128			86.1974			0.682708
	12.5852			353.107			37.7898			107.419			1.41232
	21.6156			90.1393			20.4371			112.54			0.946166
	49.048			234.5			23.5365			178.564			0.815253
	27.29			715.129			75.5017			822.631			4.67374
	14.825			426.502			46.9603			82.7261			0.550979
	23.9194			179.563			33.3495			98.9355			0.606036
	31.7011			181.724			26.2019			105.214			0.527325
	21.8073			289.232			22.0824			168.452			1.59666
	29.6639			434.753			49.9134			179.804			0.72553
	14.1769			561.195			15.4803			102.387			0.66925
	27.6789			435.284			60.8475			96.3674			0.361052
	23.3116			614.611			26.3761			109.606			0.920065
	16.8536			415.907			48.7943			119.002			1.01468
	56.1663			357.28			24.7158			255.443			1.91599
	21.2618			567.986			37.4246			111.542			0.856444
	35.3341			263.904			69.965			95.1235			0.542007
	34.8981			483.718			24.8204			197.385			0.911909
	24.3428			432.207			55.1454			103.383			0.824633
	26.6662			468.103			18.131			114.885			0.94739
	17.3623			176.686			52.7323			206.909			2.41558
	28.2789			401.11			52.7323			213.16			1.01183
	50.1166			563.321			33.2255			100.283			1.8801
	17.1795			452.429			37.4567			120.424			1.12724
	39.8463			168.19			18.9081			164.834			1.05383
	20.7561			218.798			68.5768			130.683			0.591762
	27.4329			235.331			57.8041			92.0088			0.743883
	13.4573			246.733			49.8617			146.4			1.29038
	50.1403			463.831			57.4871			283.188			1.2655
	20.9843			222.169			16.3379			104.799			0.858891
	11.698			263.896			95.0194			219.433			1.36746
	62.5405			670.097			28.3206			127.395			1.51835
	40.3544			276.588			23.1574			98.1678			1.10277
	14.09			145.767			25.2761			101.251			0.888662
	44.362			168.475			30.5037			113.198			0.482056
	41.8887			295.394			62.1108			235.582			0.865008
	33.5399			118.025			77.916			139.537			0.599918
	113.394			197.962			34.9397			115.311			0.908238
	24.2311			173.912			29.4669			119.3			0.945759
	66.5235			196.04			36.4352			128.754			1.28385
	28.9359			217.271			27.8309			211.52			1.7137
	69.1575			834.261			41.671			214.5			2.03548
	18.7755			344.42			19.2533			126.303			1.30057
	17.1723			300.356			48.3975			181.232			0.946166
	26.0583			170.501			51.0032			272.117			1.72839
	34.0177			248.675			78.0179			157.476			0.959217
	15.7455			313.33			31.791			251.922			1.72798
	28.6243			139.17			51.7397			75.5595			0.311705
	26.9559			912.723			56.4853			106.996			0.923736
	40.3845			160.721			16.9796			120.271			0.981648
	48.9914			296.948			48.3761			127.527			1.00979
	38.8176			311.196			26.9032			275.149			1.02039
	27.9724			299.593			40.9956			104.41			0.66925
	73.201			309.423			63.0909			137.913			0.699429
	40.7103			301.852			49.2352						0.659869
	59.2731			190.887			101.474			201.456			1.45514
	22.268			96.9514			26.8622			154.221			0.758972
	37.2937			162.118			36.0782			142.544			1.03426
	25.9931			92.3681			35.1659			199.872			1.92374
	26.5041			570.224			33.2616			121.452			0.423736
	37.9053			65.1891			25.3465			88.9241			1.31362
	13.8446			294.921			20.7528			71.6908			0.74633
	38.4259			335.796			34.782			119.817			1.06444
	115.632			530.761			32.9688			191.153			5.42659
	20.3928			419.679			54.048			148.757			0.699837
	39.4699			289.232			23.6646			82.1875			0.546085
	38.0778			243.9			80.4256			191.313			1.55383
	24.9776			805.818			14.4425			291.084			1.69902
	26.8033			766.901			30.963			131.319			1.21003
	36.5914			577.571			47.8849			69.4467			1.23573
	27.2261			322.633			53.9922			361.314			1.45147
	33.671			320.421			35.6183			149.352			1.35277
	85.146			286.431			28.5903			71.2704			1.13214
	41.7125			86.2782			33.3435			123.058			0.531811
	16.3466			228.822			51.1999			136.081			1.08728
	34.2201			392.062			21.9059			154.738			0.646003
	53.5767			610.021			62.172			109.912			1.53589
	24.7421			370.676			25.0057			85.7422			0.630098
	33.9463			155.255			34.8321			174.258			1.57259
	40.3712			208.409			23.5058			123.316			0.619902
	29.9362			173.045			41.8777			119.442			1.04812
	33.4936			229.204			27.6163			133.278			0.813621
	23.3373			274.862			36.0777			200.807			0.773654
	19.9904			345.056			25.1236			62.9998			0.856852
	28.5173			547.803			24.4865			71.8885			1.2867
	20.8392			286.751			29.6998			194.901			1.27651
	41.6405			338.366			30.6462			228.426			1.19331
	15.6718			333.63			37.7317			150.65			1.14356
	15.4123			547.91			84.7388			86.6588			1.52529
	19.5672			471.975			61.1706			95.2955			0.566476
	34.7205			349.354			39.2197			277.492			2.26305
	46.2239			353.683			18.3439			173.994			1.49714
	26.8667			234.5			40.1895			114.4			0.84584
	57.3527			190.37			79.0035			118.147			1.83524
	49.2658			221.095			66.7552			117.312			0.667618
	38.6468			215.5			23.5365			79.6615			0.631729
	25.3116			172.942			25.319			64.7866			0.539967
	57.4524			350.152			34.2289			112.953			1.07953
	64.0655			264.977			48.3611			110.934			1.87113
	27.29			659.897			46.6544			86.2623			0.70677
	76.1998			175.03			49.8644			77.8298			0.599103
	14.3666			411.389			33.9317			131.682			0.676998
	14.2293			363.463			34.5189			172.372			1.07382
	31.2424			218.066			34.6369			85.8469			0.563214
	13.7291			399.53			32.3901			138.311			0.925775
	15.2374			287.699			36.5945			123.562			0.608891
	38.3208			571.659			70.4198			209.415			3.41517
	34.2323			367.777			32.3676			149.181			0.575449
	15.2105			665.498			22.3137			111.542			0.461256
	23.1857			193.855			39.9794			88.2507			0.472675
	25.0766			203.904			30.2783			139.655			0.584829
	18.2927			354.617			28.8309			110.876			0.605628
	32.1776			247.529			67.0899			104.04			0.819331
	20.519			165.253			54.5889			86.9172			1.08075
	31.653			326.514			20.6268			152.838			1.05098
	48.39			268.91			18.4827			79.883			0.973491
	18.5588			407.731			25.4087			92.829			0.650082
	21.9523			143.04			58.9242			64.547			0.910277
	71.9369			35.8211			33.4955			187.48			1.05547
	16.2444			94.6816			30.7609			93.4452			1.35522
	28.7396			111.389			49.7186			48.7985			1.19372
	62.5308			310.372			41.6301			129.554			1.27814
	28.7776			315.564			49.8617			108.087			1.04323
	21.023			230.026			35.6892			111.725			0.667618
	51.2768			558.667			34.7152			207.995			0.852365
	21.6114			327.655			30.0441			111.977			1.32178
	47.5283			772.888			16.5334			144.378			0.952692
	19.1654			4.47345			45.0496			159.825			1.39029
	32.6009			89.7658			20.1002			164.684			1.75204
	20.084			1152.41			23.0158			94.6675			1.36379
	32.9332			496.96			42.5505			223.627			1.02121
	26.1381			277.805			51.1059			238.376			2.82545
	14.6799			254.016			41.017			139.039			0.593393
	43.2968			156.732			47.2524			260.256			1.48695
	27.6984			316.611			58.3945			159.006			0.916395
	37.2018			340.673			24.0129			111.358			0.623573
	39.704			520.057			77.195			141.735			1.47757
	47.4896			226.868			31.4565			145.07			0.751224
	25.4715			414.969			24.4059			84.4429			0.514274
	64.7817			71.4568			30.2232			126.841			1.16476
	36.5434			281.338			30.9329			102.012			2.22838
	43.2124			376.014			22.6436			152.074			1.57055
	36.3356			204.146			20.9571			153.784			0.87969
	31.0017			292.64			18.4994			133.335			0.941272
	33.3505			451.645			71.0407			164.218			1.59829
	42.0303			312.971			25.8417			176.552			0.0159176
	#VALUE!			#VALUE!			37.6283			100.442			0.586052
	44.9103			310.824			27.4911			89.1428			0.631729
	42.9346			188.244			59.2212			193.385			1.41395
	13.1218			64.7559			43.7944			129.722			0.493475
	51.5152			330.402			28.2432			160.157			1.14723
	38.4245			370.969			16.0885			121.09			1.79527
	65.534			428.8			35.1739			226.979			1.93148
	29.1455			225.766			27.2932			120.267			1.1093
	27.0491			383.502			24.7757			134.51			0.663132
	19.4289			177.132			37.718			159.997			0.976346
	55.7067			259.425			24.9474			164.863			0.613785
	10.3007			192.232			85.3972			196.401			4.34706
	20.4184			385.341			67.9369			161.705			0.514682
	33.5567			172.06			29.0997			154.927			1.28711
	51.9144			1133.74			38.7487			110.259			0.462887
	27.6885			246.817			62.6239			129.019			1.32382
	38.7936			357.28			33.2463			92.682			0.598695
	18.2722			85.1195			10.4955			107.305			1.10807
	30.8219			320.53			29.437			80.3173			1.15987
	29.1639			426.55			20.2011			106.401			0.782627
	16.4183			1006.66			32.9308			116.013			1.03222
	20.3196			493.645			22.547			94.6403			0.369209
	37.5697			208.818			33.5632			130.953			0.963703
	30.1718			226.965			19.9377			143.289			0.877243
	33.4712			269.354			44.1975			131.565			0.522838
	34.8183			172.471			42.6235			78.1364			0.838907
	21.9111			2080.14			26.0447			128.541			2.29445
	39.2953			304.204			26.3737			123.414			1.50612
	44.4069			271.39			47.645			158.711			1.03711
	35.3296			330.171			45.6775			87.7199			0.996737
	20.5574			361.265			42.2075			407.221			2.74144
	36.4697			306.371			31.9343			87.3029			0.536297
	32.6404			287.327			36.1099			85.4318			0.758157
	76.3707			150.223			28.538			88.1373			0.469413
	33.5075			905.85			59.2701			129.11			0.98124
	17.0144			283.583			26.2367			143.849			2.04527
	19.2524			501.672			36.1099			64.0099			0.42659
	41.8193			174.082			40.4923			93.3987			0.79323
	37.089			420.694			28.9045			345.503			3.66721
	33.0931			419.03			87.9767			209.492			0.997145
	19.1958			440.056			14.6982			88.4644			0.588091
	63.5285			1101.36			51.895			163.629			1.38377
	59.3015			537.1			24.8204			141.78			1.27447
	28.0508			318.205			59.843			117.575			0.936379
	35.6814			354.267			26.8937			105.963			1.39111
	34.541			589.391			35.2139			101.119			1.1978
	38.5381			904.343			26.5378			184.303			1.573
	32.69			351.613			40.8196			109.581			0.890702
	23.8497			201.828			13.8952			105.963			1.07015
	64.1853			115.343			77.9099			64.547			0.978793
	15.5568			172.765			27.7546			106.583			1.34666
	19.2023			371.462			45.9481			85.3755			1.15171
	66.7463			355.898			53.5268			119.502			0.713295
	38.6098			394.007			21.8575			129.981			0.76509
	37.3279			294.575			15.1421			127.864			1.39804
	19.3617			103.825			33.6822			203.995			0.893556
	30.8893			248.292			32.1011			185.567			1.47267
	39.048			478.88			22.12			219.174			3.47104
	35.049			311.681			31.5938			164.309			1.13866
	18.6508			416.559			32.739			162.239			1.32667
	42.4206			297.527			24.8355			164.902			1.04364
	27.1794			126.949			14.3147			202.052			0.802202
	72.7625			518.605			31.0472			285.16			1.42822
	19.8319			400.544			32.0587			89.6073			0.881321
	26.3561			139.885			75.8337			192.759			0.997961
	71.1823			483.718			26.7467			149.402			1.94087
	38.2287			524.924			29.8467			180.964			1.50734
	13.0642			464.324			56.6033			150.614			0.918026
	16.7221			147.693			20.1893			140.787			1.05016
	24.811			108.809			29.0977			70.4501			0.539152
	20.6929			568.66			24.4059			139.37			0.628467
	29.3542			893.396			30.4593			100.936			1.04812
	26.1268			133.865			68.3238			115.783			0.619494
	58.6829			93.2594			49.1317			218.283			0.91925
	34.2764			241.421			22.6089			126.696			2.09176
	32.5178			659.438			42.4824			154.785			1.78752
	41.5705			197.299			41.2339			61.5701			0.493475
	30.6326			102.301			48.925			109.93			0.800163
	30.1524			406.246			41.5206			61.7955			0.46044
	36.9593			314.37			26.0449			149.175			0.491028
	42.7577			319.68			44.3103			151.514			1.27406
	36.9023			258.317			80.8894			155.05			1.04201
	19.6103			343.172			73.2829			198.169			1.22104
	34.499			260.506			40.1228			173.218			1.48736
	33.8804			161.894			31.9303			257.12			4.30383
	26.1643			754.139			76.7265			162.994			3.9429
	38.9239			354.148			45.7862						0.838091
	36.025			189.732			63.7278			52.7454			0.917618
	40.8416			416.963			28.155						2.63948
	19.8643			57.2969			40.5632			92.2505			1.146
	19.5629			140.975			101.651			104.252			2.27406
	30.3318			333.953			48.0016			279.908			1.34788
	12.7081			322.684			54.8575			79.1434			1.20636
	38.59			197.669			23.6706			116.234			0.562398
	39.661			269.795			66.7144			117.419			0.48491
	43.4904			469.361			24.6276			147.641			1.26835
	18.2939			145.535			41.436			176.769			1.9376
	20.3641			292.719			41.26			121.272			0.767537
	66.073			270.987			43.716			100.62			0.652936
	42.6566			286.282			43.3291			92.4651			0.674551
	38.4958			202.177			27.8437			81.7869			0.902936
	34.7205			891.375			19.1854			172.352			2.07545
	23.0349			635.341			37.5635			123.046			1.22471
	42.7064			159.541			32.1333			123.627			0.638662
	88.864			802.569			96.6642			82.534			0.856444
	56.3086			347.184			26.4837			109.46			0.781811
	24.5971			149.347			59.112			67.3947			0.823817
	33.5474			123.83			47.3982			118.985			0.542822
	22.3472			746.291			43.1369			190.418			0.955139
	50.3906			140.786			49.8644			155.94			1.2863
	30.1442			273.881			75.755			123.562			1.22594
	20.1861			96.6138			30.7337			321.274			1.95106
	24.8318			241.565			55.3085			257.552			1.54608
	16.7465			276.467			48.6978			196.547			2.25449
	30.3029			362.847			20.8734			138.714			0.714519
	34.7488			328.497			28.9781			98.8047			0.618271
	35.5833			124.841			59.2967			160.897			1.5261
	18.9094			605.872			64.2535			192.537			1.82994
	20.0871			155.664			29.0887			131.947			2.64641
	37.0682			499.795			48.9659			704.417			5.83564
	15.7615			550.703			30.3158			146.062			1.64437
	37.2042			283.912			39.9756			136.152			1.14152
	26.3907			93.9767			48.5362			90.9858			0.816068
	49.9197			267.618			37.8641			177.776			0.995514
	47.6389			292.367			30.3883			174.431			1.11664
	13.4121			42.5351			18.9409			115.181			0.734095
	42.1996			150.379			27.7538			105.539			1.29812
	27.0949			383.776			23.762			174.063			1.2447
	36.3097			301.519			43.9291			63.6763			0.617863
	51.4426			213.425			22.2767			124.36			0.459625
	26.0543			75.2603			34.4276			132.108			1.17945
	17.4587			506.283			35.0271			108.221			0.437602
	33.2346			398.217			72.5941			174.202			1.24266
	39.6546			232.493			28.9732			168.478			0.79894
	28.1902			423.065			30.5037			79.4856			0.840131
	56.079			153.87			21.7316			122.751			2.20024
	19.6282			277.943			102.886			181.756			1.25
	37.8803			364.451			33.8207			147.23			1.04935
	23.1625			347.282			26.6101			105.691			0.550163
	40.5326			181.594			47.1348			150.57			0.480424
	46.3743			313.086			44.4351			170.925			0.363377
	35.7115			127.282			44.88			140.086			0.353181
	40.1766			444.302			52.2311			133.067			0.903752
	110.877			328.497			51.8583			85.8919			0.779772
	19.3912			427.726			26.5754			87.3241			0.551387
	15.0919			231.91			55.5399			81.1526			0.677814
	46.3508			316.868			63.3286			120.943			1.08483
	51.0763			608.297			33.2271			76.2324			0.689641
	23.0196			174.364			25.5984			115.015			0.747145
	35.1695			448.335			39.6251			220.934			2.29649
	21.0142			425.41			70.4966			156.066			1.87072
	49.0922			177.915			19.9104			101.314			0.579527
	11.0178			413.022			38.1178			169.254			1.5836
	32.4702			530.692			45.1133			294.512			1.20269
	56.0511			147.646			28.0105						0.448613
	57.5137			134.34			26.973			120.678			2.70391
	17.8542			144.3			21.3412			123.361			0.76509
	83.0264			488.724			52.8432			81.6038			1.64274
	18.3439			472.615			35.2948			164.396			1.25204
	30.1095			198.259			28.5539			134.083			0.770392
	21.7759			37.0153			29.6546			182.837			2.66517
	38.1297			45.388			38.8234			85.5627			0.788744
	44.6652			106.917			28.286			75.9631			0.736134
	31.3351			242.85			48.7513			101.08			0.989804
	36.6528			460.345			32.8224			117.823			1.72267
	18.0502			208.378			15.7564			82.3983			0.612153
	42.9782			441.115			19.207			123.111			3.21656
	46.6035			262.518			38.2014			136.021			1.64111
	61.0991			183.932			30.5745			153.591			1.05383
	25.5161			160.437			33.7724			68.9727			1.32504
	31.8459			181.501			38.2807			123.046			1.00204
	16.4606			1344.89			41.4886			140.786			1.38173
	17.5248			324.536			33.3254			150.138			1.28997
	83.4917			449.493			31.451			71.6236			0.877651
	48.2585			565.741			20.3993			107.305			0.857259
	42.9464			180.9			18.6019			123.52			1.21207
	30.0707			447.189			31.6826			129.502			1.58932
	20.9306			643.125			29.2145			118.776			0.902121
	32.5874			270.757			27.1474			189.132			1.25856
	20.3928			384.434			40.3671			163.056			1.01387
	24.7979			300.823			47.5935			134.614			2.64233
	51.4545			373.911			26.6307			85.8104			1.61664
	57.0172			61.7283			58.886			82.3419			0.953099
	45.3565			131.297			47.0301			191.802			1.16232
	36.4394			348.443			33.737			350.483			1.9323
	17.5538			191.295			43.7635			131.682			0.982463
	11.7097			261.884			46.7013			132.386			1.09421
	35.467			602.406			29.5539			95.7281			0.510604
	41.6517			296.637			65.3057			120.959			0.672512
	28.8653			396.629			25.4159			201.744			1.31036
	31.5949			485.864			39.6394			103.821			0.528956
	59.2302			167.915			50.7101			151.595			0.613785
	16.8449			778.355			49.7362			184.85			0.723083
	93.1485			100.355			45.2746			84.2922			1.88051
	31.5498			388.056			29.1704			176.228			0.844617
	56.7634			477.841			36.9707			105.539			0.962072
	31.7061			24.2435			44.4694			166.832			1.27733
	40.1449			568.154			22.2732			78.4885			0.600734
	54.556			217.933			64.9543			89.9652			0.524878
	35.637			210.937			22.1368			103.465			0.603181
	24.4119			506.459			35.5846			128.099			1.21615
	48.5724			393.207			24.4073			191.887			1.16068
	46.1494			129.297			46.4144			152.323			0.881729
	35.3556			480.829			25.7443			273.675			1.74429
	25.8848			213.578			38.4053			182.775			0.652121
	32.7477			373.366			16.8277			152.611			0.741028
	42.7504			72.4667			31.5516			222.882			3.40783
	37.4295			215.439			30.9804			160.456			1.67537
	23.8314			309.481			38.5558			89.4614			0.712888
	20.6233			726.807			54.9617			110.716			1.39641
	29.616			194.67			76.3087			129.591			2.40987
	47.208			462.77			57.017			166.995			2.46697
	45.6272			159.598			27.6866			120.165			1.531
	56.5713			396.085			32.7019			190.816			1.48409
	26.502			724.151			37.8583			108.669			1.93352
	53.2702			345.372			57.0957			112.974			0.988581
	39.5891			892.217			22.3737			141.45			0.759788
	47.1272			425.112			25.0735			137.642			0.93801
	16.895			547.803			52.8735			72.5211			1.13295
	111.808			339.591			41.3919			188.382			2.59176
	#VALUE!			302.273			36.457			100.642			0.513866
	26.095			553.685			51.0515			123.775			0.902528
	27.8811			692.631			48.9525			162.806			1.8177
	23.7831			230.472			39.8893			80.2077			0.692088
	63.6651			342.109			0.905023			100.337			0.676591
	48.2949			282.458			38.4128			104.903			1.03589
	29.556			343.356			28.2802			66.4324			0.595432
	44.786			338.856			62.1332			86.6998			2.57953
	40.1417			5841.12			36.6044			204.039			0.94168
	30.3745			461.712			30.4066			170.481			1.71615
	39.8463			0			89.5957			153.934			0.838091
	59.2789			430.845			47.3982			85.0374			0.891517
	48.5428			187.381			22.2804			159.051			1.52202
	26.4818			308.876			37.7898			91.65			0.743883
	13.1204			1650.09			40.1009			74.1543			0.776509
	47.4554			514.381			46.6698			191.955			1.73532
	53.3121			501.822			22.1152			194.306			1.25326
	52.1568			551.152			54.7317			151.353			1.31648
	44.7948			434.237			72.2361			126.421			0.414764
	33.1008			417.818			40.4386			199.941			3.11379
	32.6015			524.366			33.4569			135.922			1.01917
	21.2391			226.357			50.3888			93.6508			0.75571
	72.1495			263.107			43.4208			215.581			0.916803
	23.2879			333.438			23.9407			84.0913			0.577488
	19.3034			595.596			45.6159			238.063			1.07708
	49.9598			267.576			28.4343			101.472			1.05098
	27.0655			173.836			33.1666			142.064			0.75571
	39.6004			497.707			32.6536			155.797			1.54853
	25.8505			247.236			60.7439			106.921			0.779772
	21.4303			139.942			47.0545			117.966			1.61868
	50.4734			322.633			20.2248			99.1983			1.05547
	54.6926			312.971			44.7254			124.11			1.16313
	13.4939			278.881			42.9141			118.701			0.855628
	19.6994			1663.14			42.9184			82.8053			0.752039
	45.7144			291.162			26.4527			166.829			0.776509
	43.3005			366.955			35.9427			100.689			2.05139
	70.4847			313.534			49.1317			89.2415			0.68801
	45.7376			468.409			43.1416			125.449			1.04975
	26.984			626.035			26.3933			174.016			1.03181
	32.0156			373.744			26.6275			151.514			0.623573
	52.1481			269.268			26.4077			202.871			1.58157
	55.5949			198.606			35.5457			110.102			0.878056
	48.8504			218.297			51.7378			119.037			2.14066
	34.2911			407.968			21.4989			156.081			0.915485
	39.333			621.872			35.3413			94.599			1
	37.1557			139.496			30.1357			219.017			4.05856
	32.4696			202.456			34.8987			111.51			0.355871
	26.5097			190.313			30.9793			179.376			0.81467
	46.2882			883.061			35.7898			198.529			1.30305
	32.8115			296.565			39.6301			216.419			2.29218
	28.6201			3.97201			43.8048			147.109			1.09188
	29.1862			285.738			15.4636			124.36			3.13604
	33.0618			168.151			19.9104			261.101			5.34701
	71.165			306.043			59.322			90.7581			0.880464
	31.2834			635.869			36.9783			234.059			4.09634
	38.7427			359.982			27.7922			130.688			2.38983
	33.9245			556.937			44.9048			140.497			1.87868
	100.539			452.781			26.4646			337.522			3.44291
	43.559			696.164			22.0669			489.401			6.78546
	41.4605			491.604			41.7106			98.1489			0.898751
	27.009			414.027			25.4087			174.687			1.66369
	28.2419			171.756			70.1205			491.957			3.9826
	64.3931			164.093			54.9693			111.411			1.23817
	43.6237			292.481			57.514			668.08			4.63091
	20.3697			337.472			26.118			234.013			1.78834
	22.9543			250.53			34.6347			100.988			0.604405
	40.4488			425.112			54.7552			124.948			2.10604
	39.3562			193.812			33.4468			207.847			2.52365
	32.7772			390.49			29.0414			196.474			1.61011
	41.7987			219.948			29.6176			166.031			1.8854
	33.471			252.004			65.7445			113.923			2.12724
	29.0173			538.195			35.6724			162.145			0.948206
	37.9108			783.304			48.7778			69.3364			0.762643
	43.0266			714.05			13.8403			136.326			2.43271
	40.3944			321.733			59.1803			193.449			1.52773
	41.7552			738.325			24.4504			190.044			1.23613
	31.2106			895.446			20.3375			176.025			2.35889
	40.2591			430.518			27.6866			121.983			0.939233
	39.2559			596.649			48.5129			115.015			0.982871
	18.3132			7.36934			24.8849			155.05			0.690457
	23.5311			305.724			30.3616			218.658			2.44209
	43.914			300.267			28.9126			219.044			3.1301
	18.8617			198.631			30.1992			182.6			1.46737
	72.9919			819.399			73.1483			155.256			0.796085
	51.1015			527.35			64.5652			343.812			4.52936
	26.5044			183.268			24.2315			435.51			2.40661
	43.1329			292.64			24.4313			227.974			2.72879
	36.5337			176.434			40.4763			133.873			2.88581
	25.7211			249.814			45.6982			113.539			0.871416

## Sheet: Fig S4
	S4a) SPINT1 UmA correlation			S4b) SPINT1 body fat %			S4c) SPINT1 fat mass			S4d) SPINT1 plasma serum
	UA	SPINT1 (MoM)		body fat %	SPINT1 (MoM)		fat mass (kg)	SPINT1 (MoM)		Plasma		Serum
	41.9636	0.962032		1.1	0.999106		0.0392	0.999106		controls	SGA	controls	SGA
	80.0712	0.856947		1.3	0.772123		0.0325	0.772123		207.212	31.6894	67.4892	23.5353
	89.1688	0.735226		1.5	0.536991		0.0367	0.536991		174.806	63.661	38.5229
	34.5457	1.24096		1.7	0.85594		0.0559	0.85594		110.67	56.3725	56.1267	23.8388
	65.7589	1.0997		1.9	0.947797		0.0577	0.947797		205.742	104.3	82.2763	64.3816
	12.4574	0.63771		2	0.794485		0.0525	0.794485		123.171	66.5355	43.5217	49.1515
	58.929	1.61234		3	0.843712		0.0905	0.843712		193.369	102.021	77.1557	43.781
	31.0297	1.12993		3.1	1.66562		0.0961	1.66562		105.666	55.1413	36.1007	16.5216
	7.77663	1.5363		3.2	0.890174		0.1158	0.890174		202.082	46.8665	94.2536	17.8535
	20.1608	0.547146		3.2	1.18376		0.0888	1.18376		176.692	61.0068	65.8188	30.8451
	80.0712	0.970454		3.3	0.788415		0.0925	0.788415		150.831		51.6643
	43.0726	0.63771		3.6	0.663967		0.1032	0.663967		165.665		71.0473
	52.1893	1.68643		3.7	0.890215		0.1056	0.890215		143.477		52.1638
	4.80817	1.03985		4	1.77491		0.1344	1.77491		203.056		78.323
	99.9129	0.500858		4.5	1.41381		0.1457	1.41381		372.23
	55.4902	0.677238		4.6	0.891949		0.13	0.891949		48.1388		17.5234
	90.0157	1.41768		4.7	1.17427		0.1336	1.17427
	30.6307	0.641059		4.9	0.9793		0.1594	0.9793
	80.0712	0.504993		5	0.765408		0.1444	0.765408
	17.5337	2.41298		5	1.22648		0.1523	1.22648
	21.9009	0.911494		5.3	0.87717		0.1276	0.87717
	85.6179	0.382768		5.4	1.15705		0.1562	1.15705
	19.4829	1.30037		5.4	1.02775		0.1306	1.02775
	7.41014	0.992078		5.6	2.3239		0.1722	2.3239
	57.4073	0.897799		5.7	1.22018		0.1754	1.22018
	36.8613	1.8245		6	1.02376		0.1811	1.02376
	91.5065	1.14061		6.1	1.27083		0.1865	1.27083
	82.0485	1.47237		6.1	0.713316		0.1999	0.713316
	78.0307	0.729166		6.2	0.584751		0.152	0.584751
	34.5457	0.349608		6.3	0.886687		0.1511	0.886687
	63.0375	1.58179		6.5	0.745996		0.2209	0.745996
	68.4009	0.638441		6.5	1.46861		0.205	1.46861
	15.1547	0.955308		6.5	0.753847		0.1847	0.753847
	30.1756	1.15205		6.5	0.959445		0.2055	0.959445
	54.5266	0.45635		6.7	0.758156		0.24	0.758156
	64.86	1.37317		6.7	0.737037		0.2465	0.737037
	61.1852	1.53943		6.7	0.914572		0.2055	0.914572
	97.6625	1.10682		6.9	1.16786		0.2105	1.16786
	19.9086	0.905611		7	0.775149		0.1985	0.775149
	2.38362	1.06942		7	1.40968		0.1957	1.40968
	63.9527	0.889056		7	1.41049		0.2077	1.41049
	84.4854	0.423047		7.1	0.782764		0.1835	0.782764
	30.1756	0.45476		7.2	1.73038		0.2362	1.73038
	8.13709	0.953291		7.4	1.19003		0.2236	1.19003
	74.4619	0.644367		7.6	1.02442		0.2334	1.02442
	90.4359	1.55744		7.8	0.977492		0.1828	0.977492
	12.1299	0.982805		7.9	1.16865		0.2511	1.16865
	80.0268	1.30291		8	1.1924		0.215	1.1924
	18.1692	0.915428		8	0.866814		0.2363	0.866814
	80.7444	0.532571		8	0.939308		0.2217	0.939308
	8.8956	0.940237		8.1	0.72436		0.2464	0.72436
	51.6217	0.583301		8.2	0.927365		0.2485	0.927365
	14.021	1.6752		8.3	0.905096		0.2634	0.905096
	35.4476	0.405659		8.3	0.755687		0.2958	0.755687
	66.5125	0.435714		8.4	1.46111		0.2468	1.46111
	25.6956	0.858339		8.6	1.21227		0.2757	1.21227
	40.0705	0.746932		8.7	0.804401		0.2596	0.804401
	72.2992	0.728282		8.7	0.689878		0.2673	0.689878
	9.901	0.774812		9	1.13722		0.2534	1.13722
	9.901	1.19277		9.1	0.832494		0.2143	0.832494
	64.86	1.23463		9.1	1.40944		0.314	1.40944
	44.8371	1.35331		9.2	0.79407		0.29	0.79407
	11.0199	1.50698		9.2	0.817332		0.2138	0.817332
	91.2369	0.83379		9.8	0.798398		0.2825	0.798398
	66.649	0.48746		9.8	0.740086		0.3918	0.740086
	38.2005	1.41507		9.9	0.835845		0.3262	0.835845
	29.3322	1.84081		9.9	2.18621		0.3864	2.18621
	97.6625	1.30928		9.9	1.39954		0.3357	1.39954
	70.952	1.5187		9.9	1.01187		0.3375	1.01187
	93.6487	1.26033		10	0.688932		0.2678	0.688932
	23.7568	1.2991		10.2	0.974065		0.2378	0.974065
	60.2491	1.0716		10.2	0.975894		0.2746	0.975894
	95.029	1.20699		10.2	0.727406		0.3163	0.727406
	93.6487	0.87747		10.2	0.663831		0.3213	0.663831
	38.5868	1.21655		10.2	0.845347		0.3089	0.845347
	90.0157	1.00037		10.3	1.7433		0.3602	1.7433
	59.3071	1.17285		10.5	1.04946		0.2871	1.04946
	80.7444	0.773		10.5	1.67504		0.3994	1.67504
	66.649	0.491465		10.7	1.26423		0.3705	1.26423
	81.4035	0.782077		10.8	0.697668		0.3136	0.697668
	11.0199	0.760369		10.8	0.772189		0.3359	0.772189
	6.76788	0.942238		10.8	0.996381		0.3425	0.996381
	24.5161	0.491465		10.8	0.627583		0.3502	0.627583
	26.8699	0.893908		10.9	1.09249		0.3388	1.09249
	64.86	1.1124		10.9	1.60145		0.3804	1.60145
	86.1626	0.828175		10.9	1.41602		0.3021	1.41602
	46.7689	1.05536		11	1.50693		0.3707	1.50693
	40.0705	0.981778		11.2	1.38436		0.3606	1.38436
	88.2843	0.647761		11.2	1.14871		0.4041	1.14871
	18.819	0.868834		11.4	0.678226		0.4103	0.678226
	32.7686	0.916413		11.4	0.816766		0.3912	0.816766
	42.9175	1.51137		11.5	1.18436		0.3417	1.18436
	0.183317	2.02042		11.5	0.684002		0.3771	0.684002
	49.6795	1.28147		11.6	0.900809		0.3774	0.900809
	85.6179	0.890995		11.7	1.64368		0.4398	1.64368
	15.7128	1.7523		11.8	0.808948		0.4219	0.808948
	54.5266	0.833577		11.8	1.64558		0.4178	1.64558
	31.0297	1.45369		11.9	1.04158		0.3345	1.04158
	93.0194	1.48939		12	0.513868		0.4158	0.513868
	50.6508	0.955179
	36.3576	0.911763		12	1.57183		0.4535	1.57183
	22.2778	1.15017		12.1	1.60061		0.375	1.60061
	3.84025	1.40091		12.1	0.929522		0.4268	0.929522
	90.0157	0.994226		12.3	0.960867		0.4179	0.960867
	41.9636	0.920347		12.4	0.600341		0.3798	0.600341
	17.5337	1.13271		12.5	3.40476		0.3803	3.40476
	89.1351	2.35608		12.6	1.50459		0.4597	1.50459
	56.8366	0.830531		12.6	2.15146		0.4858	2.15146
	11.0199	1.1806
	84.2405	1.27987		12.9	1.34511		0.4468	1.34511
	96.5477	1.77453		13	0.800561		0.4037	0.800561
	85.0588	1.17804		13	1.88004		0.4247	1.88004
	95.9514	1.44298		13.2	0.624359		0.4346	0.624359
	41.264	1.0216		13.3	0.887489		0.3679	0.887489
	39.1324	1.78966		13.5	0.885772		0.3965	0.885772
	16.3054	1.47843		13.9	0.844324		0.3967	0.844324
	97.9188	1.92009		14	0.678518		0.5122	0.678518
	9.70552	1.00899		14.2	1.0584		0.3853	1.0584
	65.7589	1.7118		14.2	0.775285		0.5132	0.775285
	1.15293	1.31868		14.3	0.458873		0.5899	0.458873
	85.0588	0.854036		14.4	2.20061		0.5867	2.20061
	75.7435	1.06364		14.4	0.842496		0.4204	0.842496
	98.125	0.906424
	38.2005	2.16307		14.8	1.37936		0.5544	1.37936
	99.0708	0.757251		14.9	1.43496		0.4857	1.43496
	90.0157	0.980724		15	1.44442		0.607	1.44442
	60.2491	1.77453		15.1	1.25181		0.4657	1.25181
	93.9463	1.51951		15.3	1.49361		0.5339	1.49361
	44.8371	1.295		15.5	1.20523		0.5885	1.20523
	85.6179	0.958486
	52.5917	1.57659		16	0.892012		0.6032	0.892012
	35.4476	2.00662		16.6	0.68967		0.5589	0.68967
	93.9463	1.57992		16.6	1.18725		0.6522	1.18725
	54.5266	1.58826		16.6	2.69298		0.708	2.69298
	5.31502	1.60848		16.8	1.97497		0.5573	1.97497
	81.4035	2.03943		17	1.33853		0.6347	1.33853
	84.4854	1.2407		17.8	0.753701		0.804	0.753701
	41.9636	1.86945		18.3	1.0445		0.6051	1.0445
	52.5917	1.15394		18.6	0.88944		0.6246	0.88944
	16.8409	0.869563		20.4	0.598836		0.651	0.598836
	77.9683	1.23273
	43.8755	1.92627		1.7	0.789608		0.0415	0.789608
	26.0729	0.832561		2.8	1.04549		0.0834	1.04549
	31.8942	0.943114		2.8	1.00579		0.0738	1.00579
	34.5457	1.79346		3.3	1.0667		0.0963	1.0667
	2.52368	1.89762		3.3	0.633439		0.1005	0.633439
	7.09224	0.886302		3.8	1.05639		0.0931	1.05639
	58.929	1.20513		3.8	0.919516		0.1288	0.919516
	49.6795	1.21427		4.2	1.1108		0.1211	1.1108
	15.1547	1.42631		4.3	0.465294		0.1172	0.465294
	65.6664	1.48312		4.4	1.35975		0.1398	1.35975
	42.1662	2.38814		4.4	1.12449		0.1211	1.12449
	88.2843	1.24605		4.4	1.88238		0.143	1.88238
	87.8234	1.75583		4.5	1.08222		0.1133	1.08222
	26.9697	1.09838		4.5	1.88844		0.1335	1.88844
	40.0705	1.56501		4.9	1.72134		0.1298	1.72134
	74.1953	1.13023		5	1.32285		0.1313	1.32285
	16.9124	1.373		5	0.979032		0.1265	0.979032
	7.41014	1.23671		5	1.2157		0.1603	1.2157
	26.0729	1.84963		5	1.02896		0.1198	1.02896
	86.6932	1.13023		5.1	1.44616		0.1352	1.44616
	58.3597	1.4203		5.2	0.750244		0.1465	0.750244
	67.5298	0.647002		5.4	1.86035		0.167	1.86035
	67.5298	2.01314		5.4	1.83274		0.1648	1.83274
	37.7056	1.17676		5.4	1.9736		0.1222	1.9736
	22.2778	2.4765		5.8	0.448203		0.1395	0.448203
	76.4983	0.943807		5.8	1.29278		0.1898	1.29278
	8.51001	1.10935		6.2	0.890031		0.1757	0.890031
	74.9758	1.00466		6.5	0.766053		0.173	0.766053
	22.2778	1.44853		6.7	0.802405		0.1743	0.802405
	82.0485	0.998645		6.8	0.70469		0.2148	0.70469
	81.4035	0.48164		6.8	0.925271		0.1944	0.925271
	15.1346	0.671298		6.8	0.842627		0.1774	0.842627
	17.5337	1.04654		6.8	1.13128		0.1893	1.13128
	34.5457	1.57993		6.8	0.868896		0.177	0.868896
	66.649	1.0424		7	1.04275		0.2075	1.04275
	18.1692	1.14927		7.1	1.67874		0.2093	1.67874
	82.6792	1.34935		7.2	2.34124		0.2528	2.34124
	95.7349	1.02594		7.4	0.466268		0.1998	0.466268
	26.8699	0.779669		7.4	0.891761		0.1985	0.891761
	86.3648	0.856588		7.5	0.768187		0.2396	0.768187
	25.2882	1.15945		7.7	0.751604		0.2142	0.751604
	6.76788	0.947648		8	0.848603		0.2359	0.848603
	95.3009	1.13805		8	0.628042		0.3141	0.628042
	8.13709	1.18123		8.2	1.0393		0.2761	1.0393
	75.9247	0.672886		8.3	0.786239		0.273	0.786239
	95.7349	0.901344		8.4	1.21132		0.26	1.21132
	85.3284	0.966051		8.4	0.587718		0.2024	0.587718
	7.42842	1.1039		8.5	1.75824		0.3338	1.75824
	91.9869	0.731116		8.6	1.42008		0.2909	1.42008
	94.5087	1.07915		8.7	0.629186		0.2258	0.629186
	94.3209	1.01374		8.9	2.06211		0.345	2.06211
	57.4073	1.68097		8.9	0.601483		0.2501	0.601483
	4.56966	0.613533		9	0.638774		0.2463	0.638774
	31.4923	0.779669		9	1.04558		0.3475	1.04558
	43.0726	1.30386		9.1	0.658114		0.274	0.658114
	41.0145	0.961183		9.4	0.923617		0.3066	0.923617
	59.544	1.23558		9.5	0.947078		0.2281	0.947078
	80.6672	0.700928		9.5	1.3089		0.3005	1.3089
	26.8699	0.943807		9.5	0.899213		0.291	0.899213
	28.4999	0.625866		9.7	0.993829		0.2981	0.993829
	3.33132	1.10282		9.8	1.20852		0.3369	1.20852
	10.1302	0.805426		9.9	0.900134		0.2905	0.900134
				9.9	0.50944		0.3477	0.50944
	59.544	0.907861		10.2	0.472181		0.282	0.472181
	12.4574	1.14927		10.2	0.880231		0.255	0.880231
	32.5664	1.06012		10.3	1.22497		0.4265	1.22497
	70.6115	0.81848		10.3	0.626061		0.3543	0.626061
	10.1302	1.06643		10.4	1.48967		0.3327	1.48967
	90.8429	0.499125		10.5	1.45399		0.4151	1.45399
	84.4854	0.564963		10.7	1.00479		0.3001	1.00479
	1.13607	0.937111		10.7	1.10803		0.2734	1.10803
	31.8942	1.29243		10.7	1.5489		0.3999	1.5489
	62.2066	0.997645		10.8	0.840117		0.3319	0.840117
	27.679	0.861089		10.8	1.07797		0.3655	1.07797
	95.029	0.718807		10.9	0.922595		0.336	0.922595
	43.9826	1.48638		10.9	1.2665		0.3991	1.2665
	56.4507	1.0507		11	1.15803		0.3378	1.15803
	84.2405	1.34935		11.2	0.978052		0.3037	0.978052
	7.42842	1.17661		11.3	0.634295		0.3791	0.634295
	13.0871	1.47461		11.3	0.802827		0.4189	0.802827
	26.9697	0.65157		11.5	1.54889		0.3275	1.54889
	45.8017	0.883814		11.7	1.34604		0.4445	1.34604
	43.8755	0.968003		11.8	1.27825		0.3514	1.27825
	88.6745	1.14702		11.8	0.845781		0.3629	0.845781
	43.8755	1.71237		11.8	0.725206		0.3136	0.725206
	22.5897	0.894859		11.8	2.42786		0.3257	2.42786
	85.0588	1.03209		11.8	0.637401		0.4342	0.637401
	39.1324	0.746017		11.9	1.13668		0.3902	1.13668
	63.082	0.59442		11.9	0.839765		0.2547	0.839765
	52.5917	1.38972		12	0.888622		0.3253	0.888622
	18.0296	1.24164		12.1	1.1267		0.349	1.1267
	31.0297	0.776269		12.1	0.793015		0.3661	0.793015
	18.1692	0.746017		12.3	1.4494		0.4806	1.4494
	53.5602	1.09956		12.7	1.18146		0.4377	1.18146
	51.3369	0.918167		12.8	1.26957		0.3871	1.26957
	81.2948	0.667334		12.9	1.08116		0.4303	1.08116
	77.24	0.765274		13	0.613574		0.4437	0.613574
	56.8366	0.865603		13.3	0.694845		0.3456	0.694845
	36.8308	1.14141		13.3	0.948992		0.518	0.948992
				13.4	1.02599		0.4543	1.02599
	52.5917	0.670504		13.4	0.852486		0.4774	0.852486
	95.029	0.740849		13.5	1.26894		0.4797	1.26894
	18.0296	0.672853		13.8	1.03007		0.4731	1.03007
	24.0033	0.638603		13.8	0.872299		0.5057	0.872299
	68.9996	0.519645		13.8	1.44565		0.4645	1.44565
	62.2066	0.739734		13.9	1.1482		0.467	1.1482
	14.021	0.766661		13.9	0.942306		0.4873	0.942306
	36.3576	1.17017		14	1.62725		0.4573	1.62725
	20.8528	1.08807		14	0.726299		0.4193	0.726299
	61.1852	0.808902		14.1	1.15351		0.5161	1.15351
	96.5477	0.80199		14.3	0.924592		0.5215	0.924592
	55.4902	0.785956		14.3	0.701313		0.5332	0.701313
	27.679	0.708765		14.4	1.21725		0.5552	1.21725
	42.9175	0.745314		14.5	0.730676		0.5352	0.730676
	35.1019	1.41214		14.5	1.25056		0.5356	1.25056
	52.5917	0.715362		14.5	1.08756		0.511	1.08756
	35.4476	0.772317		14.6	0.898189		0.5694	0.898189
	73.4024	0.862724		14.6	1.3924		0.5117	1.3924
	4.1212	0.29656		14.7	0.987124		0.4365	0.987124
	45.8017	0.474616		14.8	1.0373		0.5203	1.0373
	63.9527	0.511584		15	1.32285		0.4449	1.32285
	50.415	2.15303		15.3	0.764357		0.46	0.764357
	26.0729	1.24006		15.3	0.918707		0.5352	0.918707
	50.6508	0.641791		15.4	0.764357		0.5283	0.764357
	90.8429	0.475608		15.6	0.536482		0.5376	0.536482
	30.109	0.781399		16.3	1.1157		0.5804	1.1157
	91.2369	0.756521		16.4	0.877285		0.5051	0.877285
	92.3431	0.675013		16.4	1.19043		0.5829	1.19043
	48.7083	1.06647		16.6	1.13373		0.7042	1.13373
	23.7568	0.884524		16.7	0.844177		0.6268	0.844177
	11.9643	0.720452		16.8	0.653546		0.5413	0.653546
	33.6526	1.92524		17.2	0.770521		0.6018	0.770521
	76.4983	1.645		17.3	1.21384		0.7014	1.21384
	32.5664	0.844207		17.4	0.866456		0.7327	0.866456
	29.3322	1.06899		17.5	0.659671		0.5927	0.659671
	2.81808	0.770955		17.9	1.32245		0.6679	1.32245
	97.7162	0.758354		18.1	1.57689		0.7109	1.57689
	19.2695	1.45887		18.4	1.3983		0.5575	1.3983
	33.6526	0.526645		18.8	1.02192		0.6065	1.02192
				19.1	0.731366		0.6239	0.731366
	14.6185	0.89908		19.4	0.925271		0.7047	0.925271
	53.5602	0.882829
	60.2491	1.1938		20.7	1.90012		0.8988	1.90012
	4.80817	0.903537		22.7	0.830969		0.7833	0.830969
	31.7381	0.67061		23.6	1.38441		0.8691	1.38441
	17.5337	1.18034		24.4	0.885693		0.8399	0.885693
	2.25015	0.938822
	54.5266	0.853615
	85.0588	0.755561
	15.1346	0.875486
	29.3089	1.02199
	81.2948	0.99588
	10.5683	1.26136
	23.2906	0.519009
	16.9124	0.685012
	75.7435	1.05996
	51.6217	1.20194
	5.65281	0.744411
	90.4037	1.89886
	69.2619	1.51965
	69.8104	0.905024
	65.7589	0.763248
	23.0107	1.68229
	89.5821	1.7477
	26.9697	1.6918
	72.1836	1.09642
	6.76788	0.987272
	18.819	1.51965
	48.7083	0.82551
	86.1626	0.923723
	30.1756	0.894635
	25.2882	1.33677
	92.3431	0.90205
	63.9508	1.23875
	91.5318	0.782904
	50.6508	0.411117
	64.86	0.789957
	45.8117	1.034
	64.86	0.745107
	41.9636	0.948706
	1.35964	0.734684
	57.4073	0.783609
	78.7085	1.08389
	66.649	1.03803
	3.70911	0.898339
	77.9683	1.1956
	52.5917	0.747491
	44.8371	0.606347
	occasionally samples may have not read for technical reasons or in the case of a sample having run out

## Sheet: Fig S5
	S5a) SPINT1 birth weight centile			S5b) SPINT1 placental weight			S5c) SPINT1 lean mass			S5d) SPINT1 UtA PI			S5e) SPINT1 UA PI			S5f) PlGF birth weight centile			S5g) PlGF placental weight			S5h) PlGF lean mass			S5i) PlGF UtA PI			S5j) PlGF UA PI
	Birth weight centile	SPINT1 pg/ml		placental weight (g)	SPINT1 ng/ml		Lean mass	SPINT1		UtA (MoM)	SPINT1 (ng/ml)		UA PI	SPINT1 (ng/ml)		Birth weight centile	PlGF (MoM)		placental weight (g)	PlGF (MoM)		Peapod fat free mass(kg)	PlGF (MoM)		UtA (MoM)	PlGF (MoM)		Umbilical artery pulsatility index (centile)	PlGF (MoM)
	13.3	104.319		205	123.649		3.3997	139.325		0.578135	233.584		19.4829	139.325		0.1	0.0392467		205	1.08991		2.0973	2.67132		0.578135	0.751433		19.4829	0.310961
	18.8	146.347		298	136.589		2.4727	107.673		0.599501	209.816					0.5	0.311361		298	0.0964924		2.0983	0.995615		0.599501	2.77875
	73	124.545		302	70.0901		2.405	74.8835		0.612873	262.173		65.7589	124.391		0.5	0.16145		302	0.311361		2.1426	0.228702		0.612873	0.780438		65.7589	0.722091
	57.7	241.302		305	102.876		3.1615	119.361		0.647249	209.816		87.2095	136.088		0.6	0.0964924		305	0.74271		2.1532	0.982125		0.647249	0.808769		87.2095	1.04739
	39.4	137.5		310	165.675		2.9809	132.17		0.689692	232.271		18.1692	96.2455		0.6	0.643845		310	1.18145		2.2621	1.08991		0.689692	0.496659		18.1692	0.53068
	50.3	127.537		312	136.311		2.5323	110.791		0.694997	241.302		48.7083	147.246		0.9	0.770658		312	0.982125		2.2723	0.587858		0.694997	0.922236		48.7083	0.584148
	0.5	104.705		318	87.1976		2.9161	117.656		0.726829	124.75		23.7568	122.125		0.9	0.407959		318	1.05565		2.3038	0.35312		0.726829	0.781288		23.7568	0.515796
	56.5	164.826		320	104.966		3.0107	232.271		0.759268	92.5902		11.9643	99.4719		1	0.648238		320	0.720852		2.3085	0.196256		0.759268	0.262151		11.9643	0.46172
	15.9	108.095		322	99.3553		2.6949	165.075		0.769272	165.95		33.6526	265.815		1	0.483305		322	1.26731		2.321	3.30253		0.769272	0.225666		33.6526	1.36756
	44.9	165.95		325	67.1913		3.4684	124.135		0.776636	142.763		76.4983	227.123		1.1	0.431045		325	0.212378		2.3982	0.404921		0.776636	1.78988		76.4983	0.352445
	12.6	130.987		328	163.828		2.7515	109.945		0.779882	147.594		32.5664	116.559		1.2	0.212378		328	1.24519		2.3991	0.541009		0.779882	3.30253		32.5664	0.364216
	60.7	142.763		336	141.633		2.7775	92.5902		0.785188	127.537		29.3322	147.594		1.5	0.306501		336	0.350851		2.4022	1.70658		0.785188	2.58853		29.3322	3.30253
	98.5	209.816		337	107.682		2.7476	124.141		0.82378	137.5		2.81808	106.445		1.5	1.26731		337	0.719016		2.405	0.339966		0.82378	2.45383		2.81808	2.54101
	35.3	56.7623		342	96.9229		3.1983	247.511		0.835588	124.545		97.7162	104.705		1.6	1.08991		342	0.229174		2.427	1.04739		0.835588	1.97297		97.7162	0.16145
	57.6	105.381		345	74.8835		3.0865	197.156		0.841149	151.382		19.2695	201.424		1.7	1.05565		345	0.339966		2.4409	0.70253		0.841149	1.01383		19.2695	1.33491
	34.6	165.075		355	43.4308		2.6776	124.382		0.856809	265.815		33.6526	72.7133		1.9	1.84903		355	0.634265		2.4617	2.19359		0.856809	1.36756		33.6526	1.25516
	54.5	103.205		357	496.634		2.7048	163.753		0.863481	149.651					2	0.196256		357	3.31713		2.4643	0.645194		0.863481	0.649757
	34	149.651		365.75			3.1176	136.564		0.883336	136.311		14.6185	124.135		2.1	0.326543		365.75			2.4727	0.576391		0.883336	0.982125		14.6185	0.337181
	43.5	262.173		369	285.119		2.7178	106.736		0.915168	105.381		53.5602	121.891		2.4	1.05984		369	0.859696		2.4852	1.0425		0.915168	2.54368		53.5602	0.438335
	25.4	232.271		378	99.3553		2.9021	171.033		0.917821	174.154		60.2491	164.826		2.6	1.61057		378	0.159812		2.4855	0.296526		0.917821	0.455312		60.2491	0.798651
	40.8	121.891		380	113.898		2.2723	122.322		0.939042	164.826		4.80817	124.75		2.6	2.05059		380	0.366273		2.4898	3.51458		0.939042	0.798651		4.80817	0.781288
	25.8	124.956		390	165.95		2.3038	143.319		0.970874	147.246		31.7381	92.5902		2.6	0.229174		390	0.225666		2.5323	0.599325		0.970874	0.584148		31.7381	0.262151
	14.8	147.594		395	103.931		2.7116	161.351		0.978832	103.205		17.5337	162.968		2.7	1.8027		395	1.46105		2.5326	0.720405		0.978832	0.721417		17.5337	0.461383
	4.6	92.5902		410	104.705		2.9237	324.069		0.981484	102.876		2.25015	129.622		2.7	0.271197		410	1.34478		2.547	0.45079		0.981484	0.253038		2.25015	0.993592
	18.7	117.858		410	108.095		2.9091	170.154		0.981484	120.877		54.5266	117.858		2.7	0.239224		410	0.16145		2.5665	0.444519		0.981484	0.74271		54.5266	1.5774
	80.6	120.877		416	124.508		2.8146	142.763		0.989442	227.123		85.0588	104.319		2.8	1.05194		416	0.269477		2.5672	0.458685		0.989442	0.352445		85.0588	0.29801
	77.7	71.6589		428	188.935		3.0836	99.4719		0.989442	104.319		15.1346	120.877		3.1	1.86209		428	1.06071					0.989442	0.29801		15.1346	0.253038
	62.1	139.325		433	96.3057		2.8715	177.218		0.992507	108.095		29.3089	141.105		3.1	0.339966		433	0.930185		2.5808	4.84654		0.992507	1.34478		29.3089	1.02462
	11.1	136.088		435	119.044		2.3085	81.5436		1.00801	72.7133		81.2948	137.5		3.5	0.228702		435	0.339292		2.5881	0.300577		1.00801	1.25516		81.2948	2.45383
	13.9	184.566		436	117.741		2.2621	123.649		1.01332	130.987		10.5683	174.154		3.7	0.459022		436	0.645194		2.6111	0.730559		1.01332	0.444519		10.5683	0.455312
	12.2	143.319		440	123.521		2.9372	133.795		1.02476	116.559		23.2906	71.6589		3.8	1.00405		440	0.720405		2.6187	0.542327		1.02476	0.364216		23.2906	0.129587
	58.9	116.559		450	136.088		2.6548	105.124		1.03469	171.033		16.9124	94.5787		4	1.03584		450	1.04739		2.6199	1.37515		1.03469	2.14941		16.9124	0.807412
	94.3	201.424		460	130.987		2.9323	204.798					75.7435	146.347		4	0.783072		460	0.444519		2.6548	1.40742					75.7435	0.70253
	46.9	151.382		460	117.858		3.1648	104.029		1.06637	99.4719		51.6217	165.95		4.2	3.63238		460	0.223785		2.6561	1.34478		1.06637	0.46172		51.6217	0.225666
	43.3	102.876		460	108.192		2.841	127.537		1.07191	102.78		5.65281	102.78		4.2	0.866105		460	1.5774		2.6714	0.851762		1.07191	0.536756		5.65281	0.536756
	92.4	233.584		460	115.891		3.456	102.78		1.07963	124.032		90.4037	262.173		4.3	1.55615		460	0.468803		2.6776	4.19502		1.07963	0.425295		90.4037	0.780438
	73.8	72.7133		466	180.05		3.3534	105.725		1.10416	101.437		69.2619	209.816		4.4	0.0996627		466	0.747049		2.6884	0.27946		1.10416	0.815917		69.2619	2.77875
	40.3	123.521		469	171.408		2.833	162.858		1.10616	122.125		69.8104	124.956		4.5	0.275919		469	1.29921		2.6932	1.41113		1.10616	0.515796		69.8104	0.647327
	59	124.135		470	92.5902		2.5808	196.58		1.14064	123.521		65.7589	105.381		4.6	2.00425		470	0.262151		2.6949	0.468465		1.14064	0.720405		65.7589	2.54368
	6	122.125		470	151.382		2.6561	108.095		1.14595	124.391		23.0107	232.271		4.6	0.821385		470	1.01383		2.7	0.601012		1.14595	0.722091		23.0107	0.496659
	97.3	265.815		470	124.193		2.7768	196.693		1.14883	104.705		89.5821	241.302		4.6	0.262151		470	0.515188		2.7048	0.838111		1.14883	0.16145		89.5821	0.922236
	23.2	83.7176		473	111.613		2.3991	109.156		1.15921	136.088		26.9697	233.584		4.7	1.18145		473	1.36594		2.7099	1.26543		1.15921	1.04739		26.9697	0.751433
	36.2	227.123		480	106.445		3.0319	241.302		1.15921	108.192		72.1836	151.382		4.7	1.00405		480	2.54101		2.7116	0.832017		1.15921	0.223785		72.1836	1.01383
	61.3	162.968		485	79.6397		2.8126	165.95		1.17116	201.424		6.76788	136.311		4.8	0.472054		485	0.702005		2.7156	1.53659		1.17116	1.33491		6.76788	0.982125
	32.2	109.068		486	96.2455		2.8364	142.855		1.18043	83.7176		18.819	209.816		4.8	1.29921		486	0.53068		2.7178	0.685666		1.18043	0.27946		18.819	0.808769
	20.9	99.4719		497	171.987		2.1532	136.311		1.18839	117.858		48.7083	113.977		4.8	3.15413		497	0.512758		2.7187	0.253038		1.18839	1.5774		48.7083	0.995615
	70.2	94.5787		500	103.205		2.9225	162.968		1.20431	129.622		86.1626	127.537		4.9	0.402024		500	0.35312		2.7193	2.4742		1.20431	0.993592		86.1626	2.58853
	9	136.311		500	143.319		2.4855	166.28		1.22022	165.075		30.1756	123.521		4.9	1.64642		500	0.721417		2.7294	0.548398		1.22022	0.468465		30.1756	0.720405
	94.1	124.391		504	71.6589		2.5665	130.987		1.23349	56.7624		25.2882	184.566		5	0.637437		504	0.129587		2.7421	0.425295		1.23349	0.893074		25.2882	0.715008
	64.1	124.032		510	209.816		2.7187	120.877		1.23879	94.5787					5	1.03736		510	0.27946		2.7476	0.637437		1.23879	0.807412
	28	171.033		510	83.7176		2.7957	101.012		1.25206	162.968		92.3431	124.545		5.3	1.17527		510	2.77875		2.7515	0.813491		1.25206	0.461383		92.3431	1.97297
	12	113.977		512	275.41		2.79	129.321		1.28389	121.891		63.9508	171.033		5.3	0.616189		512	1.43105		2.7586	1.43105		1.28389	0.438335		63.9508	2.14941
	16.2	108.192		512	252.566		2.9024	126.216		1.28654	113.977		91.5318	108.095		5.4	1.8627		512	0.402024		2.7605	3.47386		1.28654	0.995615		91.5318	1.34478
	81.6	141.105		520	121.891		3.2488	105.381		1.2945	143.319		50.6508	56.7624		5.5	0.902867		520	0.364216		2.7636	0.719016		1.2945	0.35312		50.6508	0.893074
	50	96.2455		520	116.559		2.6932	203.752		1.31507	71.6589		64.86	109.068		5.6	2.5656		520	0.515796		2.7765	0.48147		1.31507	0.129587		64.86	1.68196
	62.7	147.246		520	122.125		2.9302	169.052		1.32996	141.105		45.8117	142.763		5.6	0.509417		520	0.438335		2.7768	0.251602		1.32996	1.02462		45.8117	1.78988
	42.9	129.622		524	98.7578		2.8096	96.2035		1.33988	106.445		64.86	102.876		5.7	0.575717		524	0.420236		2.7775	0.262151		1.33988	2.54101		64.86	0.74271
	97.2	209.816		524	194.03		2.7294	112.174		1.35229	124.135		41.9636	130.987		5.7	1.09814		524	0.292445		2.79	0.214368		1.35229	0.337181		41.9636	0.444519
	15.6			525	118.21		2.5672	158.585		1.38469	109.068		1.35964	101.437		5.8	0.813491		525	0.455954		2.7957	0.763062		1.38469	1.68196		1.35964	0.815917
	77.6	124.75		530	127.537		2.1426	116.091		1.40591	139.325		57.4073	108.192		5.8	4.07083		530	2.58853		2.7958	0.815917		1.40591	0.310961		57.4073	0.223785
	89	174.154		530	56.7624		3.1448	196.547		1.41387	184.566		78.7085	149.651		6	0.515796		530	2.54368		2.8096	0.499831		1.41387	0.715008		78.7085	0.649757
	38.3	106.445		530	105.381		2.0983	113.977		1.62078	146.347		66.649	143.319		6	1.32473		530	0.893074		2.81	0.482968		1.62078	0.70253		66.649	0.35312
	55.9	102.78		550	147.594		2.8657	110.733		1.7481	96.2455		3.70911	124.032		6.2	2.34447		550	3.30253		2.8126	0.225666		1.7481	0.53068		3.70911	0.425295
	72.4	101.437		550	184.566		2.6111	111.337		1.78899	124.956		77.9683	165.075		6.6	1.0887		550	0.807412		2.8146	1.78988		1.78899	0.647327		77.9683	0.468465
	1.6	123.649		550	94.5787		3.5902	103.205					52.5917	103.205		6.7	0.599325		550	0.715008		2.8271	1.02125					52.5917	0.721417
	0.6	136.589		560	124.545		2.9541	116.559								6.8	0.752108		560	1.97297		2.833	0.917032
	0.5	70.0901		562	192.535		3.5254	304.866					44.8371	83.7176		6.8	1.19393		562	0.518381		2.8354	1.20337					44.8371	0.27946
	4.7	165.675		566	163.771		3.0686	141.105								6.9	0.300577		566	1.58179		2.8364	0.757898
	1.7	87.1976		570	129.622		3.0621	195.167								7	4.19502		570	0.993592		2.841	2.58853
	9.2	104.966		572	139.325		2.4022	96.0715								7	0.313997		572	0.310961		2.8451	0.780438
	1.5	99.3553		580	262.173		2.0973	135.833								7.1	1.72782		580	0.780438		2.8462	0.316627
	1.2	67.1913		580	124.135		2.427	136.088								7.2	1.5113		580	0.337181		2.8572	0.290796
	11	163.828		590	146.347		2.7156	117.884								7.2	0.578372		590	0.70253		2.8657	0.405396
	44.7	141.633		600	149.651		2.8271	92.5713								7.3	1.28098		600	0.815917		2.8678	1.33592
	21.6	107.682		600	162.968		2.7958	101.437								7.3	0.338954		600	0.461383		2.8715	0.983137
	2.6	96.9229		600	101.437		3.1411	243.103								7.4	0.983474		600	0.649757		2.8963	1.68196
	3.1	74.8835		610	124.956		2.4409	146.347								7.4	0.82597		610	0.647327		2.902	1.40236
	28	43.4308		621	122.467		3.4118	233.584								7.4	0.212209		621	5.04556		2.9021	2.14941
	35.35	496.633		622	112.998		3.0783	176.297								7.4	0.269477		622	0.371332		2.9024	0.727217
	34.5	285.119		630	164.826		2.5881	97.2899								7.5	0.743676		630	0.798651		2.9091	1.886
	31.2	99.3553		638	142.763		2.7636	107.682								7.5	0.296526		638	1.78988		2.9161	0.527946
	52.9	113.898		640	99.4719		2.902	87.5165								7.7	0.708688		640	0.46172		2.9225	0.461383
	20.7	103.931		648	227.123		2.8354	138.945								7.8	0.667454		648	0.352445		2.9237	19.6425
	7.4	124.508		675	232.271		2.4617	197.464								7.9	3.56492		675	0.496659		2.9302	0.296324
	15.5	188.935		680	265.815		2.7605	152.348								8.2	1.09814		680	1.36756		2.9323	2.10118
	15.3	96.3057		681	124.032		3.1095	223.322								8.4	0.711973		681	0.425295		2.9372	0.798651
	17.1	119.044		684	171.033		2.9973	210.142								8.4			684	2.14941		2.9541	0.364216
	18.5	117.741		700	233.584		2.8572	193.049								8.5	3.11968		700	0.751433		2.9602	2.371
	9.4	115.891		700	102.78		3.1925	160.187								8.5	2.25334		700	0.536756		2.9782	0.391568
	95.4	180.05		710	131.916		3.0492	113.898								8.5	0.594941		710	1.47521		2.9809	0.773019
	4.8	171.408		730	174.154		3.181	94.5787								8.6	0.69882		730	0.455312		2.9973	1.33384
	28.2	124.193		740	201.424		2.6199	165.16								8.6	0.513322		740	1.33491		3.0107	0.496659
	20.3	111.613		740	109.068		2.8963	95.3842								8.6	0.533221		740	1.68196		3.0126	1.46745
	31.1	79.6397		767	186.064		2.8678	125.618								8.9	0.29973		767	2.54648		3.0319	0.922236
	9.5	171.987		790	124.391		3.3315	229.211								9	0.982125		790	0.722091		3.0386	0.129587
	46.2	275.41		810	141.105		3.1351	229.476								9.1	2.51215		810	1.02462		3.0492	0.366273
	4.9	252.566		900	209.816		3.1618	112.808								9.2	0.720852		900	0.808769		3.0621	1.7231
	39	98.7578					2.4852	145.249								9.4	0.780377					3.0686	1.02462
	81.1	194.03					2.5793									9.4	0.688364					3.0783	1.38183
	31.5	118.21					3.3326	219.191								9.4	0.468803					3.0836	0.46172
	92.3	192.535					3.0386	71.6589								9.5	0.512758					3.0865	0.998651
	66.2	163.771					3.0896	129.622								9.6	0.349939					3.0889	1.39595
	48.9	122.467					2.7193	223.205								9.6	2.24575					3.0896	0.993592
	34.9	112.998					2.9782	133.993								9.7	0.444182					3.1051	0.511239
	45.7	131.916					2.6884	83.7176								9.7	1.42433					3.1095	1.41653
	97.4	186.064					2.6714	474.794								9.8	2.67132					3.1176	0.383811
	9.8	135.833					3.3756	300.022								10.1	0.544654					3.1184	0.342953
	3.5	116.091					3.1919	209.816								10.1	0.387858					3.1351	0.736931
	26.9	122.322					3.5889									10.2	0.696796					3.1411	2.92375
	2	81.5436					3.0126	187.576								10.4	0.83627					3.1448	2.48846
	22.1	123.76					2.7099	111.638								10.5	1.37454					3.1582	0.680607
	16.3	109.156					2.8451	262.173								10.5	1.03002					3.1615	1.47145
	22.8	96.0715					2.8462	87.067								10.6	0.692749					3.1618	1.00843
	21.3	197.464					2.3982	123.76								10.7	0.951771					3.1648	0.126154
	17.8	107.673					2.5326	123.521								10.7	4.94435					3.173	0.722091
	18.7	145.249					2.4643	117.741								10.8	0.175784					3.181	0.807412
	7.5	166.28					3.1582	94.6194								11	1.24519					3.1919	2.77875
	51.6	117.486					2.321	147.594								11.1	0.64915					3.1925	2.20236
	6.7	110.791					3.0889	108.114								11.1	1.04739					3.1983	1.26172
	72.7	83.5077					3.5294	63.9898								11.1	0.448056					3.1983	1.70455
	11.6	158.585					2.4898	117.486								11.2	4.84654					3.2177	0.706258
	11.2	196.58					3.1184									11.3	1.03305					3.2488	2.54368
	6.9	97.2899					3.486	306.875								11.4						3.2723	3.59191
	27.5	111.337					3.1983	192.353								11.4	4.04722					3.3315	0.416189
	33.1	174.566					2.7765	200.105								11.5	2.22833					3.3326	1.69848
	22.4	165.16					3.4441	201.424								11.6	0.979764					3.3534	1.31379
	32.7	105.124					2.6187	174.566								11.6	0.458685					3.3756	0.439798
	42.1	474.794					2.9602	208.283								11.7	2.661					3.3997	0.310961
	7	124.382					3.2177	168.07								11.7	1.53659					3.4118	0.751433
	27	203.752					4.1193									11.8	0.654617					3.4441	1.33491
	38.8	145.655					3.173	124.391								12	0.995615					3.456	0.536756
	18.6	163.753					2.81	96.1745								12.2	1.31535					3.4684	0.337181
	31.2	111.638					3.2723	165.562								12.2	0.35312					3.486	1.13912
	17.4	161.351					3.5652	375.536								12.2	0.594941					3.5254	0.776391
	11.7	117.884					2.7586	275.41								12.4	1.00135					3.5294	1.01349
	18.4	106.736					3.1051	186.659								12.6	0.444519					3.5652	2.15582
	76.4	223.205					3.7075	105.104								12.7	1.32411
	25.1	112.174					2.7	145.655								12.7	0.743002					3.5902	0.721417
	5	124.141					2.7421	124.032								12.8	1.03272					3.7075	0.877278
	5.8	109.945					2.547	83.5077								12.8	0.259157
	45	152.348														12.8	0.450253
	70.6	200.105														12.9	0.787521
	17.8	196.693														13	2.8144
	46	129.321														13	1.61889
	25	101.012														13.1	1.40034
	22.9	96.2035														13.2	0.720231
	58.6	96.1745														13.2	0.426644
	16.8	92.5713														13.3	0.29801
	42.5	162.858														13.5	0.363912
	60.1	138.945														13.6	2.24115
	32.9	142.855														13.7	1.41343
	32.8	87.067														13.7	1.12783
	45.4	193.049														13.7	1.7312
	42.7	110.733														13.8	1.03204
	48.1	125.618														13.8	2.58991
	50.6	177.218														13.9	0.715008
	35.9	95.3842														13.9	0.798651
	57.1	87.5165														14	0.352066
	27.1	126.216														14	3.29587
	22.5	170.154														14.1	0.123663
	14.1	117.656														14.1	0.908263
	41.3	324.069														14.1	0.527946
	35.7	169.052														14.2	0.817201
	42.8	204.798														14.4	1.024
	13.9	133.795														14.5	0.219806
	82.2	208.283														14.5	1.02916
	76	133.993														14.6	0.229192
	27.9	132.17														14.7	2.89945
	87.5	210.142														14.7	0.337605
	81.3	187.576														14.8	0.628331
	84.1	195.167														14.8	3.30253
	35.7	176.297														14.8	1.02867
	34.1	197.156														14.9	0.402361
	64.9	108.114														14.9	0.580776
	71.5	186.659														14.9	0.396416
	64	223.322														15	1.18617
	34.1	136.564														15	0.779162
	66.8															15.3
	68.2	229.476														15.3	0.930185
	77.9	243.103														15.3	0.722428
	38.1	196.547														15.5	0.964587
	86.8	94.6194														15.5	1.06071
	21.1	119.361														15.6	1.77612
	75.4	112.808														15.6
	48.7	104.029														15.7	1.55143
	71.1	160.187														15.7	1.30017
	28.6	247.511														15.7	0.399149
	67.2	192.353														15.9	1.34478
	83.4	168.07														16.2	0.223785
	76.2	165.562														16.3	0.541009
	96	229.211														16.3	0.499831
	40.4	219.191														16.4	1.10928
	72	105.725														16.8	1.02125
	82.6	300.022														16.9	1.70504
	97.1	306.875														16.9	0.946233
	73.4	304.866														17	1.14581
	92.1	63.9898														17.1	1.2118
	96.7	375.536														17.1	0.339292
	87.5															17.2	0.535582
	93.6	105.104														17.2	1.38955
	99.3															17.2	1.45295
	63.4	116.934														17.3	0.820236
	20.7	129.44														17.4	0.832017
	29.4	96.4224														17.5	0.642496
	39.8	69.8376														17.5	0.443499
	12.8	98.2905														17.5	0.907655
	1.1	43.0752														17.7	0.521076
	7.4	45.3263														17.7	0.760632
	30.6	115.977														17.8	0.576391
	11.7	78.0561														17.8	1.55649
	56	169.979														17.8	0.456324
	86.8	114.784														17.8	2.41009
	68.9	93.506														17.8	0.251602
	37.3	100.278														18	2.50456
	46.2	134.032														18.1	1.22664
	52.4	103.557														18.1	0.965599
	5.5	162.839														18.3	1.00641
	7.3	125.515														18.3	0.479595
	68.7	146.123														18.4	0.685666
	34.5	119.094														18.5	0.645194
	64.1	140.975														18.5	3.06779
	96.6	225.539														18.6	0.838111
	96.1	141.998														18.7	1.66037
	20.7	116.934														18.7	1.5774
	65.7	102.502														18.7	1.0425
	67.2	149.255														18.8	0.70253
	40.8	113.711														18.8	0.97774
	30.9	101.682														18.8	0.14941
	37.7	148.338														18.8	1.31896
	66.8	126.125														18.9	0.630017
	46.9	139.575														18.9	0.203777
	36.3	92.3398														19	0.88769
	50.9	98.1736														19.1	2.59964
	67.3	123.566														19.2	0.763366
	68.3	165.197														19.3	1.33657
	21	79.824														19.4	1.2257
	84.8	163.808														19.5	0.511636
	89.3	160.777														19.5	0.630691
	57.1	123.688														19.6	0.926476
	34.3	134.282														20	0.874873
	1	81.5872														20	0.631029
	36.7	73.9076														20.1
	22.6	96.3057														20.2	0.17746
	38.5	160.504														20.3	1.36594
	9.4	110.981														20.4	0.755143
	13.8	127.841														20.4	0.162024
	21.6	129.564														20.5	0.890725
	62.2	132.04														20.5	0.882631
	67.5	94.0891														20.7	1.46105
	20.7	157.242														20.7	2.48038
	86.5	145.734														20.7	1.05802
	5.3	137.928														20.7	0.978736
	70.4	104.613														20.9	0.46172
	41.9	145.604														20.9	0.323815
	94.7	149.124														20.9	0.46932
	32.6	133.159														21	0.798988
	53.1	80.177														21	5.6531
	21.8	174.857														21	0.70808
	33	215.727														21.1	2.08465
	89.9	101.331														21.1	1.47145
	47.1															21.3	2.19359
	41	127.227														21.3	1.47656
	87.5	96.0723														21.4	1.09376
	19.3	152.554														21.5	0.369983
	1.5	123.931														21.6	0.39277
	14	125.515														21.6	0.665093
	26.4	125.27														21.6	0.719016
	78.5	84.5173														21.7	0.824283
	7.7	79.4708														21.7	2.71366
	4.7	111.573														21.7	4.5059
	45	76.2825														21.8	0.805734
	18.3	115.141														21.8	1.11568
	43.6	150.702														21.9	1.55784
	70	119.335														21.9	4.57673
	52.9	137.675														21.9	0.355143
	65.2	181.62														22	1.93929
	97.9	278.49														22.1	1.88578
	20	126.534														22.1	0.404921
	7.4	135.464														22.3	1.27656
	60.3	106.729														22.3	0.303767
	4.4	127.578														22.4	1.37515
	12.2	170.252														22.4	0.620899
	28.4	133.22														22.5	0.670152
	5.8	164.536														22.5	1.886
	10.7	90.3879														22.5	1.39191
	18.9	245.498														22.6	0.940462
	2.6	154.751														22.8	1.70658
	69	246.268														22.8	0.98516
	13.2	120.811														22.9	0.499831
	19.5	89.339														22.9	0.840135
	67.6	127.97														23.2	0.27946
	70.7	124.579														23.3	1.29072
	72	141.314														23.8	1.20169
	4.8	157.103														24.3	1.12007
	71.6	168.958														24.3	1.78853
	2.7	101.307														24.3	0.655312
	48.1	143.324														24.3	2.23541
	18.8	91.304														24.5	0.504253
	92	173.294														24.5	0.331062
	33.9	119.644														24.6	1.7204
	31.6	167.668														24.6	1.88499
	65.6	167.096														25	0.763062
	56.2	167.382														25	4.60371
	50.4	178.579														25.1	0.548398
	16.3	206.237														25.1	0.696796
	70.9	141.18														25.4	0.496659
	66.8	193.151														25.7	1.32445
	99	247.427														25.8	0.647327
	46.8	113.179														25.9	0.280607
	36.9	97.0337														26.2	3.63575
	39.7	143.458														26.2	1
	9.4	102.599														26.3	1.23846
	53	108.664														26.4	6.84386
	3.1	145.882														26.4	2.6543
	46.8	167.382														26.9	0.587858
	87.3	142.519														27	1.41113
	59.9	100.919														27.1	3.32614
	59.8	196.757														27.1	0.727217
	82.6	161.432														27.1	1.72145
	2.8	137.185														27.1	0.661908
	14.9	86.4434														27.4	0.211786
	10.4	116.796														27.5	0.466586
	23.8	135.596														27.5	0.730559
	48.1	136.655														27.5	1.06745
	45.4	132.166														27.6	1.22478
	68.1	185.621														27.7	0.310753
	49.7	167.525														27.9	0.773019
	32.1	121.2														28	1.12783
	42.7	153.512														28	0.74199
	35.8	116.926														28	2.14941
	14.7	124.709														28	0.634265
	51.7	123.018														28	7.41653
	21.3	157.798														28.1	1.24385
	38	1208.81														28.2	0.515188
	43.5	121.459														28.3	0.533718
	43.2	161.291														28.4	0.323208
	89.9	142.251														28.4	1.33491
	79.2	116.796														28.4	1.17774
	25	183.807														28.4	1.4054
	9.7	209.033														28.4	0.928311
	81	120.033														28.6	1
	9.7	113.825														28.6	5.36148
	67.2	164.252														28.6	1.26172
	35.8	166.383														28.8	0.460708
	77.6	174.753														29	1.78311
	19.6	109.696														29.1	2.73694
	45.5	156.41														29.1	2.08128
	83.8	139.312														29.1	1.19325
	88.9	135.067														29.1	0.205529
	41.9	308.343														29.1	3.37032
	18.8	174.959														29.3	0.342041
	26.2	143.498														29.4	2.36634
	18.5	108.549														29.4	1.76998
	26.4	189.192														29.5	2.02968
	62.3	175.898														29.5	6.14503
	50.4															29.6	2.40674
	67.3															29.7	0.557108
	31.1	105.946														29.8	3.14399
	29.1	113.896														29.9	2.10556
	64.6	108.686														30	0.699575
	41.1	165.572														30.1	0.81855
	34.7	118.845														30.4	0.48769
	17.5	103.754														30.5	0.565261
	36.5	100.189														30.6	0.467193
	14.4	87.3458														30.6	0.237758
	11.8	86.3692														30.7	1.14399
	46.9	94.6886														30.9	1.41555
	7.9	107.179														30.9	0.512151
	35.1	80.7477														31.1	0.702005
	39.8	131.33														31.1	1.69714
	17.8	125.618														31.1	1.83749
	12.4	117.331														31.2	1.23724
	39.6	111.015														31.2	0.159812
	17.3	97.5794														31.2	1.26543
	78.4	167.245														31.5	0.605381
	35.8	110.741														31.5	1.57108
	14.8	110.056														31.5	0.455954
	90.2	195.49														31.5	1.70084
	89	118.432														31.6	1.09916
	68.6	213.884														31.6	2.06349
	28.4	141.925														32	1.49028
	30.9	124.924														32.1	0.692892
	58.8	82.0193														32.1	0.656998
	2.6	56.2108														32.1	2.49119
	70.4	150.427														32.2	4.81166
	64.2	117.331														32.2	1.68196
	85.5	133.854														32.2	0.936594
	97.3	267.131														32.3	0.795278
	53.4	103.343														32.4	2.59204
	62.5	335.456														32.5	0.431703
	83.8	114.308														32.5	0.664418
	33.5	105.809														32.6	2.68378
	14	164.966														32.6	0.29973
	21.9	91.3735														32.7	1.40742
	93	75.9006														32.8	0.316627
	39.3	103.206														32.9	1.71568
	14.1	101.835														32.9	0.757898
	62.9	123.124														33	3.11433
	21	85.2507														33	1.18213
	76.8	107.179														33.1	0.452277
	73.2	176.368														33.1	0.542327
	81.1	142.639														33.2	2.14873
	56.4	115.406														33.2	1.12041
	4.9	81.1721														33.4	0.562226
	77.3	153.495														33.4	0.61938
	89.2	203.143														33.4	0.841738
	71.5	134.98														33.5	1.23946
	17.5	105.124														33.6	0.499494
	89.8	153.642														33.7	0.288821
	8.9	63.214														33.8	0.268735
	13	199.204														33.9	0.324418
	72	287.793														34	0.649757
	47.7	142.782														34.1	0.998651
	66.8	116.231														34.1	0.383811
	26.3	118.156														34.2	0.498482
	44.9	133.995														34.2	0.759528
	28.4	120.775														34.3	0.976054
	42.1	147.092														34.3	0.773693
	10.2	112.935														34.3	0.545565
	73.7	88.1814														34.5	0.859696
	22.3	170.529														34.5	0.265363
	32.9	141.422														34.6	0.245464
	90.8	122.612														34.6	1.19077
	72.5	164.252														34.6	0.468465
	33.1	122.901														34.7	1.55245
	78	149.11														34.9	0.802698
	90.5	184.391														34.9	0.543742
	11.5	175.754														34.9	0.371332
	87.5	128.143														35	0.672175
	6.6	123.625														35.1	0.200729
	14.8	625.258														35.2	0.947448
	1.9	96.2737														35.2	0.361786
	75.8	167.87														35.3	0.4274
	53.5	248.691														35.3	0.893074
	2.7	145.398														35.35	3.31713
	10.1	109.78														35.4	0.682293
	28	79.6766														35.6	1.04162
	17.7	59.6598														35.7	1.38183
	55	141.726														35.7	2.46415
	32.6	150.201														35.7	0.296324
	51.4	162.947														35.8	2.60675
	4.8	74.335														35.8	3.69076
	21.9	293.424														35.8	2.26442
	82.2	226.932														35.9	0.94836
	87.6	135.394														35.9	1.68196
	13	107.953														36.2	0.352445
	19.2	136.892														36.3	0.725395
	87.7	140.663														36.5	0.811804
	87.8	285.998														36.7	0.669198
	5	148.333														36.8	0.911636
	55.8	115.44														36.9	3.27461
	67.4	160.678														36.9	0.31204
	93	88.8487														36.9	6.15514
	32	155.554														37	0.598988
	30.1	144.937														37.1	1.58449
	77	130.496														37.1	2.98846
	12.8	86.2453														37.2	2.00607
	58.6	95.9978														37.3	1.38752
	40.5	81.5922														37.6	2.52951
	13.7	150.67														37.7	0.257078
	95.6	112.744														37.7	1.11482
	33.4	128.583														37.9	0.487015
	50.5	123.191														38	0.962226
	49.2	106.692														38.1	1.40522
	49.7	118.439														38.1	2.48846
	13.2	138.244														38.3	2.54101
	77	168.201														38.5	1.05923
	31.5	232.356														38.7	1.14772
	18.1	182.293														38.8	0.398314
	69.8	102.367														38.8	0.601012
	69.6	264.242														39	0.420236
	8.5	138.094														39	0.876223
	4	156.508														39	0.651265
	65.9	98.2074														39.3	1.85261
	83.8	133.754														39.4	2.45383
	2.4	134.35														39.5	0.575717
	75.6	459.011														39.6	1.04182
	8.6	133.308														39.6	1.15986
	74.2	138.094														39.7	0.668287
	62.6	134.648														39.7	1.73221
	90.3	104.177														39.7	0.411467
	70	136.591														39.8	1.57538
	26.2	147.713														39.8	0.825295
	96.6	231.935														39.8	0.843845
	7.8	139.149														40.3	0.720405
	63.1	218.606														40.3	1.11669
	82.8	109.921														40.4	0.290961
	63.5	169.363														40.4	1.69848
	9.6	82.5924														40.5	0.675211
	5.6	114.754														40.5	0.300742
	15	151.785														40.6	6.92284
	34.9	140.011														40.8	1.49949
	63.6	90.038														40.8	2.01551
	95.6	263.35														40.8	0.438335
	12.8	92.5807														41	1.59292
	44.4	135.296														41	0.300742
	88.2	162.752														41.1	0.43946
	29.8	120.152														41.3	19.6425
	22.5	188.412														41.7	0.874199
	3.8	98.4277														41.9	1.9359
	84.5	100.411														41.9	0.433727
	37.1	204.499														41.9	2.34477
	6.8	105.552														42.1	0.851762
	0.9	85.7236														42.1	2.87993
	63.5	156.107														42.1	0.555589
	89.3	140.824														42.4	0.902529
	73.8	114.754														42.4	1.00135
	63.3	94.4467														42.5	0.917032
	11.3	84.0934														42.7	0.870292
	82	143.949														42.7	0.405396
	65.2	127.425														42.8	2.10118
	29.1	115.149														42.9	0.993592
	33.7	137.178														43	2.64611
	93.7	139.065														43	0.388196
	54.3	161.328														43.2	1.38578
	81.6	92.3136														43.2	3.97976
	42.1	131.817														43.3	0.74271
	77.4	154.149														43.5	0.780438
	62.9	118.439														43.5	2.15523
	50	202.374														43.5	0.668894
	18.1	114.754														43.6	2.0319
	85.9	164.325														43.6	0.359528
	71.9	123.849														44	0.903879
	14.7	94.5798														44.3	1.42125
	54.5	131.15														44.3	2.05498
	17.8	81.6337														44.4	0.427704
	14.5	59.7599														44.4	0.429342
	24.3	132.351														44.4	0.386509
	35.9	170.398														44.7	0.350851
	43.5	88.8289														44.8	0.626644
	29.1	107.262														44.8	1.12614
	32.3	127.691														44.8	0.933779
	71.9	105.946														44.9	0.225666
	13.6	144.085														44.9	1.67892
	66.1	124.907														44.9	1.06561
	17	100.279														45	3.47386
	24.5	82.0449														45	1.54162
	59	121.999														45.1	1.71051
	44.8	74.8303														45.3	0.278347
	47.5	142.996														45.4	0.823946
	95.4	159.627														45.4	0.290796
	67.6	117.912														45.4	2.35649
	71.6	114.754														45.5	1.11118
	34.2	82.4556														45.5	1.02395
	57.1	110.417														45.7	1.47521
	25.7	113.177														45.8	0.412211
	45.4	190.12														45.9	0.252546
	11.6	158.074														46	0.214368
	40.8	155.546														46.1	0.192277
	97.5	124.775														46.2	1.43105
	20.4	98.163														46.2	0.374705
	32.2	91.6453														46.3	0.850243
	85.8	125.966														46.4	0.791906
	29.9	135.699														46.8	1.10759
	15.7	99.6181														46.8	1.31838
	19.1	147.369														46.8	0.432715
	49.4	123.981														46.9	1.2339
	95.7	165.186														46.9	1.01383
	31.2	90.1721														46.9	0.442159
	28.6	153.87														47	0.739064
	49.5	89.9038														47	0.406136
	18.3	142.916														47.1	1.0805
	47.5	213.301														47.1
	52.3	160.31														47.5	1.52479
	39.5	107.582														47.5	4.10455
	11.4															47.6	0.425295
	6	124.675														47.7	0.62226
	90	149.758														47.8	0.583474
	13.5	133.863														48.1	1.77248
	7.2	143.929														48.1	0.621507
	20.1															48.1	1.33592
	7.4	128.168														48.5	0.309443
	55.8	196.733														48.7	0.297133
	79.4	225.433														48.7	0.126154
	57.8	140.232														48.7	0.709275
	10.6	85.5931														48.8	0.20404
	80.4	118.727														48.9	5.04556
	50.8	214.279														49.1	0.904216
	28.6	122.263														49.2	0.367959
	16.4	101.636														49.3	3.15807
	60.9	128.807														49.4	0.192142
	38.1	153.846														49.4	7.69441
	8.2	141.906														49.4	2.09949
	14.6	97.7242														49.5	0.372007
	67.7	142.13														49.5	1.18499
	65.8	124.781														49.7	0.347758
	73.6	120.075														49.7	0.886341
	69.4	153.846														49.8	0.422597
	48.7	184.469														50	0.229477
	31.6	183.781														50	0.53068
	86.9	141.124														50.1	0.607837
	62.7	127.743														50.1	0.888518
	4.2	214.443														50.2	0.848117
	34.3	74.3965														50.2	1.3068
	80.4	166.23														50.2	0.25568
	2.7	204.277														50.3	2.58853
	8.5	217.582														50.4	0.359191
	96.2	772.24														50.4	2.10017
	41.9	132.996														50.4	1.2715
	79.9	156.694														50.5	0.453288
	20.4	303.156														50.6	0.983137
	27.1	163.989														50.8	0.959599
	13.8	117.28														50.9	4.24362
	5.4	92.0165														50.9	3.73356
	63.7	141.347														51.2	2.62833
	52.4	170.149														51.4	0.198177
	13.7	136.37														51.5	1.76796
	43	192.647														51.6	0.534933
	30	92.8177														51.6	3.51458
	4.6	101.636														51.6	1.81653
	10.7	289.749														51.7	0.689376
	29.1	93.3183														52	2.35085
	51.5	90.4135														52.1	0.858347
	83.6	153.964														52.3	2.52378
	4.2	101.033														52.4	4.14945
	89.1	125.941														52.4	0.801033
	92.6	253.755														52.4	0.370658
	16.9	143.704														52.4	3.29283
	64.4	112.969														52.4	1.01349
	79.5	161.774														52.8	0.994228
	64.4	100.03														52.9	0.366273
	21.5	109.811														52.9	0.780984
	97.9	406.446														52.9	0.427656
	100	209.443														53	3.21081
	48.5	156.456														53	1.51002
	60.6	182.004														53.1	1.13727
	55.4	126.47														53.3	1.36492
	68.7	119.659														53.4	3.12576
	78.7	199.112														53.5	0.552855
	28	162.632														53.9	1.81787
	15.5	211.361														53.9	1.76458
	78.8	158.856														54	1.39224
	53	113.275														54.1	0.796173
	86.6	212.167														54.2	0.74199
	24.3	150.105														54.3	0.200607
	38.7	147.798														54.3	2.22496
	42.4	182.149														54.5	0.721417
	45.1	214.779														54.5	0.725464
	21.7	84.1924														54.9	1.06408
	58.9	92.8954														55	2.77369
	55.6	104.138														55	0.594266
	91.5	174.79														55.1	4.99494
	57.1	195.076														55.2	0.527946
	3.7	133.269														55.4	1.029
	95.8	345.255														55.6	1.20708
	49.3	136.51														55.8	1.53288
	24.3	233.724														55.8	2.05377
	83.5	158.628														55.9	0.536756
	19.4	86.7405														55.9	0.171568
	72.9	105.481														56	0.874848
	28.4	163.162														56.1	3.8062
	66.3	132.567														56.2	1.60693
	99.9	268.496														56.4	3.63609
	21	110.193														56.5	0.798651
	92.7	215.877														56.7	0.764581
	70.6	210.971														57	1.45535
	91.3	118.743														57.1	0.269275
	20.9	106.69														57.1	2.5231
	52.4	166.99														57.1	1.40236
	13.1	106.153														57.1	0.803767
	78.5	193.216														57.4	1.35346
	100	115.338														57.6	2.54368
	12.9	96.6388														57.7	0.922236
	60.9	118.743														57.8	1.13356
	33.2	153.266														58.2	0.767922
	37.9	178.606														58.5	0.941315
	78.1	115.61														58.6	0.482968
	72	155.193														58.6	1.44216
	7.1	127.825														58.6	0.813487
	93.7	119.699														58.8	0.383137
	74	215.327														58.8	0.978752
	82.1	140.632														58.9	0.364216
	19.5	152.086														58.9	0.239966
	24.5	84.7293														59	0.337181
	7.2	87.5443														59	0.420413
	58.8	215.694														59.7	0.521416
	65	170.553														59.8	0.425577
	79.8	225.786														59.9	1.49666
	15.7	121.068														59.9	1.43541
	29.5	141.776														60	0.903541
	29.5	163.924														60.1	1.20337
	50.2	116.017														60.3	0.338954
	12.7	147.84														60.6	1.38518
	24.3	103.736														60.7	0.192378
	46.8	180.533														60.7	1.78988
	10.5	66.0803														60.9	2.33991
	54.2	104.004														60.9	0.400061
	72.8	266.692														61.3	0.860371
	78.4	93.6975														61.3	0.461383
	73.8	99.7156														61.9	1.18314
	24.6	95.3017														62	1.48938
	29.3	251.448														62.1	0.310961
	92.9	244.165														62.2	1.46628
	31.5	150.763														62.2	0.513322
	54.9	178.766														62.3	1.26337
	87.7	118.743														62.4	0.492412
	17.2	97.7086														62.5	2.61383
	42.4	123.678														62.6	0.969016
	50.2	116.289														62.7	0.440472
	58.2	137.643														62.7	0.584148
	34.9	151.939														62.8	1.45464
	50.2	112.49														62.8	1.01619
	10.1	145.23														62.8	1.00668
	34.3	200.559														62.9	3.50084
	15.3	165.453														62.9	1.10051
	91.7	226.358														63.1	0.357841
	11.1	112.085														63.3	1.21956
	62.4	86.7919														63.4	1.12749
	51.6	144.063														63.5	2.64047
	53.3	258.989														63.5	1.25261
	57.4	188.247														63.6	1.23117
	82.8	124.022														63.6	0.728162
	63.7	120.058														63.7	1.59295
	28.1	150.654														63.7	2.01428
	14.1	85.1544														64	1.41653
	6.8	101.485														64.1	0.754469
	22	123.524														64.1	1.25025
	45.3	156.855														64.1	0.947145
	39.6	154.081														64.1	0.425295
	15.3															64.2	0.494098
	27.6	91.3575														64.3	0.678584
	61.9	228.595														64.3	0.339307
	15.6	163.641														64.4	1.71062
	78.7	115.161														64.4	0.59356
	29.7	94.4081														64.6	0.585835
	68.4	198.022														64.9	1.39595
	91.5	231.306														65	3.78415
	64.3	225.351														65.1	0.517032
	62	186.342														65.2	2.58482
	35.3	137.625														65.2	0.290583
	52.4	338.2														65.6	2.30017
	32.1	250.91														65.7	0.296962
	47.1	149.025														65.8	1.60472
	55.2	174.94														65.9	1.28263
	29.6	183.048														65.9	1.35447
	33.8	122.903														65.9	0.658347
	11.4	118.705														66.1	1.57437
	15	96.4073														66.2	1.79982
	20.9	121.54														66.2	1.58179
	40.3	156.995														66.3	1.02766
	19	132.983														66.5	2.06106
	78.6	229.753														66.8	1.12142
	36.8	150.382														66.8	1.74119
	68.6	131.069														66.8	0.926813
	53.9	135.553														66.8	0.342953
	0.1	78.366														67.1	1.08961
	87.4	165.512														67.2	1.41113
	17.5	115.404														67.2	0.356492
	51.6	148.619														67.2	1.70455
	67.9	181.033														67.3	1.69289
	44.8	151.199														67.3	0.486678
	10.5	195.702														67.4	3.53457
	39.7	106.601														67.4	1.55134
	9.1	136.199														67.5	1.25767
	68.6	154.772														67.6	0.35312
	60.7	210.718														67.6	0.873862
	88.5	167.543														67.7	0.936256
	71.8	128.283														67.9	0.326509
	54.3	265.32														67.9	0.85059
	59.9	129.04														68.1	1.55987
	32.5	81.7623														68.2	0.634064
	17.7	207.038														68.2	0.736931
	48.8	122.531														68.3	2.44182
	30.6	143.002														68.35	1.74848
	21.7	187.292														68.4	3.25334
	50.1	120.798														68.6	0.352369
	39.8	81.7623														68.6	0.667791
	27.4	128.914														68.6	1.12411
	56.7	142.87														68.7	0.265948
	13.7	90.303														68.7	0.908262
	27.5	93.7035														68.9	0.698482
	8.4															69	3.68165
	95.4	155.603														69.4	1.92558
	32.1	114.553														69.5	0.737268
	0.9	164.647														69.6	1.92007
	76.1	79.6551														69.7	0.847509
	84.3	187.292														69.8	0.664081
	21.4	171.657														70	2.03159
	17.1	122.407														70	1.51636
	47.6	171.26														70.2	0.807412
	43.2	118.703														70.4	0.318651
	20.5	210.029														70.4	1.78083
	85.7	206.77														70.6	1.18887
	55	225.321														70.6	0.48147
	75.9	125.843														70.6	2.28229
	91.2	161.125														70.7	2.05093
	90.7	221.31														70.7	0.30054
	46.1	117.621														70.9	0.749089
	37.6	154.213														70.9	0.160776
	8.6	91.5708														71.1	2.20236
	7	143.236														71.2	4.94435
	74.4	250.521														71.2	1.59089
	0.6	81.2681														71.4	1.86374
	73.5	134.323														71.5	0.511239
	44.8	153.95														71.5	0.49747
	29.4	401.475														71.6	1.11088
	88.5	252.915														71.6	1.58381
	4.6	126.818														71.8	0.618887
	92.3	160.721														71.9	0.744532
	5.3	118.462														71.9	0.883305
	22.5	98.5753														72	2.15887
	66.2	183.992														72	2.90354
	64.1	176.334														72	1.31379
	81.4	197.421														72	6.95626
	39	175.481														72.2	0.598314
	22.4	119.305														72.4	0.815917
	36.9	222.35														72.5	0.707251
	14.9	112.234														72.6	1.36223
	74.1	183.699														72.7	0.45079
	47	151.726														72.8	1.35919
	65.9	167.932														72.9	4.5808
	22.9	143.109														73	1.97297
	7.5	203.398														73.2	5.82928
	86	192.961														73.4	0.776391
	29	160.721														73.4	3.54806
	28	184.58														73.5	0.295245
	44.4	152.118														73.6	3.09612
	56.1	179.052														73.7	0.283597
	5.6	115.821														73.8	0.648229
	12.7	101.42														73.8	0.523777
	47.8	137.188														73.8	1.25516
	65.9	161.259														74	0.693761
	54	394.665														74.1	2.42862
	28.3	84.0406														74.2	1.33052
	17.8	251.117														74.4	0.914334
	75.5	196.956														74.5	1.86037
	49.5	74.4385														75.2	0.432378
	30.7	116.78														75.2	0.383354
	52.9	169.314														75.4	1.00843
	6.2	149.907														75.5	0.884654
	5.7	133.084														75.5	0.665093
	70.7	102.962														75.5	0.85801
	87.1	128.653														75.6	1.01282
	21.7	206.77														75.8	1.13275
	34.6	141.082														75.9	0.853888
	22.3	92.7601														76	0.391568
	64.1	169.868														76.1	0.605734
	10.8	96.0849														76.2	3.59191
	16.9	132.59														76.4	2.4742
	5.7	212.007														76.8	0.90887
	84.1	130.125														77	4.71164
	68.35	221.31														77	1.80741
	65.1	110.804														77	1.16627
	60	223.568														77	1.26341
	44.3	152.118														77.3	0.971669
	4.5	65.0308														77.4	0.624848
	25.9	98.5753														77.6	3.35514
	8.4	105.585														77.6	0.781288
	27.7	153.536														77.7	0.129587
	98.8	289.288														77.9	2.92375
	86.9	241.431														78	0.747723
	51.2	107.551														78.1	1.24958
	67.9	127.52														78.4	1.1373
	46.3	233.425														78.4	1.35784
	78.6	147.405														78.5	1.41889
	49.4	169.025														78.5	1.05599
	45.5	226.241														78.6	0.729511
	87.2	148.47														78.6	0.333626
	50.1	155.085														78.7	2.40219
	77	227.03														78.7	1.31838
	25.1	115.322														78.8	2.2181
	71.2	213.355														79.2	0.638821
	32.4	164.208														79.3	0.336965
	32.5	211.669														79.4	0.780377
	67.1	170.81														79.5	0.83946
	20.5	144.225														79.8	1.04081
	75.2	84.9427														79.9	1.1449
	21.1	151.379														80.4	1.54921
	62.8	237.296														80.4	0.493086
	17.2	253.147														80.6	0.253038
	84.4	219.819														81	0.719623
	52.1	181.059														81.1	0.292445
	99.5	123.04														81.1	0.855711
	41	146.342														81.3	1.46745
	89	199.606														81.4	0.922091
	98.8	229.41														81.5	1.86088
	33.6	130.286														81.6	1.50516
	34.6	107.129														81.6	1.02462
	18.7	120.886														82	1.84933
	98.8	148.623														82.1	0.874873
	37	139.279														82.2	2.371
	37.7	127.52														82.2	1.08354
	33.4	144.376														82.6	0.439798
	14.9	97.1959														82.6	1.6528
	44.3	111.921														82.8	1.161
	30.4	179.049														82.8	0.328061
	21.8	157.891														83.4	0.706258
	39	83.4095														83.5	5.97302
	27.1	317.524														83.5	2.34447
	36.9	73.8879														83.6	2.34941
	59.7	134.833														83.8	3.33052
	4	90.2332														83.8	4.22934
	14.2	174.573														83.8	3.17976
	72.6	152.61														84.1	0.362901
	69.7	104.603														84.1	1.7231
	90.1	162.618														84.3	1.91467
	86.9	145.433														84.4	1.51366
	8.5	111.073														84.5	1.35211
	41.7	116.744														84.8	1.34368
	92	210.365														85.5	0.96425
	33	237.706														85.7	1.54941
	70.6	123.472														85.8	0.659478
	33.2	93.5738														85.9	5.47386
	17.2	150.304														86	1.39022
	52	164.774														86.5	1.01686
	31.1	141.903														86.6	4.89672
	75.5	276.914														86.8	0.338617
	22.8	124.064														86.8	0.680607
	55.9	171.572														86.9	4.04385
	43.6	95.318														86.9	0.605734
	66.5	164.774														86.9	3.33862
	32.2	150.431														87.1	0.575379
	53.9	122.369														87.2	2.71871
	73.4	100.053														87.3	5.99326
	97.5	127.27														87.4	1.28645
	27.1	138.945														87.5
	58.6	128.455														87.5	0.576853
	35.7	122.264														87.5	1.00121
	97.1	176.978														87.5	1.33384
	50.9	130.625														87.6	1.47084
	35.4	90.6145														87.7	1.04283
	39.7	113.022														87.7	0.420236
	23.3	131.39														87.8	0.614824
	33.4	168.796														88.2	3.48735
	43	93.5511														88.4	1.63761
	40.4	138.043														88.5	0.956155
	93.8	211.936														88.5	1.78314
	79.3	150.431														88.9	0.519393
	18.9	130.953														89	0.677691
	47	206.486														89	0.455312
	37.1	173.311														89	0.703204
	49.1	96.203														89.1	9.12647
	27.5	90.81														89.2	0.287386
	8.6	155.503														89.3	4.05832
	46.4	179.325														89.3	1.0161
	28.4	281.42														89.8	3.47386
	94.7	81.5436														89.9	0.787971
	31.5	145.249														89.9	0.570995
	75.5	130.735														90	1.09052
	63.6	250.441														90.1	0.807083
	62.8	97.9767														90.2	0.375759
	38.8	99.8547														90.3	0.337789
	50.4	158.089														90.5	0.345363
	54.1	150.55														90.7	1.84538
	52.8	114.56														90.8	0.670717
	21.6	121.948														91.2	2.17801
	57	119.848														91.2	2.66403
	93.4	149.36														91.3	1.02799
	34.2	162.858														91.3	1.01731
	95.9	120.686														91.5	0.507898
	12.2	109.967														91.5	1.76762
	62.2	163.495														91.7	1.79292
	61.3	106.435														92	2.73086
	18.8	115.899														92	0.271298
	20	141.216														92.1	1.01349
	77	129.213														92.3	0.636762
	9.6	144.668														92.3	0.518381
	28.8	196.848														92.4	1.69949
	72.2	149.36														92.4	0.751433
	69.5	160.083														92.6	1.25734
	37.2	129.755														92.7	0.763366
	14.5	123.898														92.9	2.65006
	88.4	212.076														92.9	0.813183
	45.8	166.519														93	1.74484
	92.4	122.313														93	0.989672
	45.9	169.052														93.4	0.537363
	11.1	176.266														93.5	0.877572
	40.5	177.545														93.6	0.877278
	44.9	111.451														93.7	1.56931
	71.2	176.649														93.7	1.04192
	30.5	422.406														93.8	0.39629
	75.2	165.209														94.1	0.722091
	40.6	269.293														94.3	1.33491
	81.5	256.158														94.7	2.40068
	64.3	135.488														94.7	0.34941
	74.5	248.644														95.4	0.747049
	35.2	152.546														95.4	2.36482
	21.9	124.107														95.4	0.800337
	44.4	187.496														95.6	0.219427
	67.4	222.157														95.6	2.7503
	48.7	219.058														95.7	0.843845
	70.9	155.65														95.8	0.286027
	35.2	118.58														95.9	1.82395
	100	320.255														96	0.416189
	92.9	209.502														96.1	1.114
	2.1	89.2307														96.2	0.630691
	29.1	145.761														96.6	1.08634
	22.1	159.957														96.6	0.689713
	49.8	136.49														96.7	2.15582
	62.8	97.1157														97.1	1.13912
	68.2	314.282														97.1	1.18887
	49.4	150.363														97.2	0.808769
	91.2	145.55														97.3	1.36756
	52.4	92.0826														97.3	0.998314
	44	370.372														97.4	2.54648
	58.5	143.139														97.5	0.467454
	7.3	85.2611														97.5	3.80776
	35	106.257														97.9	1.33592
	24.6	165.803														97.9	0.484508
	55.1	144.393														98.5	2.77875
	93.5	173.866														98.8	0.411604
	15.7	120.813														98.8	4.7285
	91.3	163.792														98.8	0.742664
	71.4	118.58														99	3.29309
	35.6	135.488														99.3
	20.2	91.3042														99.5	2.57032
	4.3	104.838														99.9	3.38955
	83.5	159.269														100	6.17538
	18	150.111														100	0.210354
	1	148.258														100	0.238366
	occasionally samples may have not read for technical reasons or in the case of a sample having run out

## Sheet: Fig S6S
	S6a) Fetal weight for mRNA analysis				S6b) placental weight for mRNA analysis				S6c) Fetal weight for protein analysis				S6d) placental weight for protein analysis
	Normoxic	Hypoxic			Normoxic	Hypoxic			Normoxic	Hypoxic			Normoxic	Hypoxic
	1.145	0.784			0.0694	0.0796			1.14	0.849			0.087	0.0812
	1.279	0.873			0.0786	0.0835			1.224	1.14			0.0729	0.0838
	1.003	0.935			0.0864	0.0727			1.172	0.93			0.0814	0.0916
	0.9945	0.902			0.0656	0.1018			1.131	0.932			0.0702	0.0874
	1.134	0.892			0.0831	0.1123			1.0567	0.87			0.0695	0.0874
	1.179	0.885			0.0716	0.0802			1.026	0.868			0.0928	0.096
	1.194	0.80124			0.0836	0.0823			1.237	0.9757			0.0755	0.0819
	1.231	0.7415			0.0727	0.0771			1.144	0.885			0.0827	0.0802
	1.101	0.9589			0.0867	0.0733			1.276	0.7415			0.1115	0.0771
									1.212	1.028			0.0848	0.0818
									1.319	0.961			0.1062	0.0868
									1.119				0.0738
									1.12				0.087
